# Supplementary material for: A novel Filamentous Flower mutant suppresses brevipedicellus developmental defects and modulates glucosinolate and auxin levels
Source: PLoS One. 2017 May 11;12(5):e0177045. doi: 10.1371/journal.pone.0177045 (PMC5426679; doi:10.1371/journal.pone.0177045)
Supplement: S2 Table — (XLSX) [file pone.0177045.s005.xlsx]

## Sheet: UP>2.5X MapMan annotation
																																							http://bar.utoronto.ca/ntools/cgi-bin/ntools_classification_superviewer.cgi
Genes UP regulated by >2.5X in bp er fil-10 vs. bp er
AGI Identifier	FOLD ∆																																						Classification	Annotation
At1g18950	2.62079																														.							.	[29.1] protein.aa activation	DDT domain superfamily
At5g21170	3.29436																														.							.	[29.4] protein.postranslational modification	AKINBETA1__5'-AMP-activated protein kinase beta-2 subunit protein
At1g26800	4.02782																														.							.	[29.5.11.4.2] protein.degradation.ubiquitin.E3.RING	RING/U-box superfamily protein
At1g14200	3.24901																														.							.	[29.5.11.4.2] protein.degradation.ubiquitin.E3.RING	RING/U-box superfamily protein
At2g42160	3.20428																														.							.	[29.5.11.4.2] protein.degradation.ubiquitin.E3.RING	BRIZ1__zinc finger (ubiquitin-hydrolase) domain-containing protein
At2g22030	5.42642																														.							.	[29.5.11.4.3.2] protein.degradation.ubiquitin.E3.SCF.FBOX	Galactose oxidase/kelch repeat superfamily protein
At1g80440	2.75108																														.							.	[29.5.11.4.3.2] protein.degradation.ubiquitin.E3.SCF.FBOX	Galactose oxidase/kelch repeat superfamily protein
At4g34210	2.90795																														.							.	[29.5.11.4.3.1] protein.degradation.ubiquitin.E3.SCF.SKP	ASK11_SK11__SKP1-like 11
At2g22980	2.95																														.							.	secondary metabolism. acyl transfer	SCPL13__serine carboxypeptidase-like 13
At1g52690	4.50023															.																						.	[33.2] development.late embryogenesis abundant	LEA7__Late embryogenesis abundant protein (LEA) family protein
At4g35770	4.99332															.																						.	[33.99] development.unspecified	ATSEN1_DIN1_SEN1_SEN1__Rhodanese/Cell cycle control phosphatase superfamily protein
At1g28330	4.19887															.																						.	[33.99] development.unspecified	DRM1_DYL1__dormancy-associated protein-like 1
At1g35290	3.81055																				.																	.	[11.9.4.5] lipid metabolism.lipid degradation.beta-oxidation.acyl-CoA thioesterase	Thioesterase superfamily protein
At1g20130	2.71321														.																							.	[10.5.1.1] cell wall.cell wall proteins.AGPs.AGP	GDSL-like Lipase/Acylhydrolase superfamily protein
At1g02640	3.09513														.																							.	[10.6.2] cell wall.degradation.mannan-xylose-arabinose-fucose	ATBXL2_BXL2__beta-xylosidase 2
At4g14130	2.92817														.																							.	[10.7] cell wall.modification	XTH15_XTR7__xyloglucan endotransglucosylase/hydrolase 15
At5g24910	2.56685																									.												.	[26.10] misc.cytochrome P450	CYP714A1_ELA1__cytochrome P450, family 714, subfamily A, polypeptide 1 GA inactivation?
At1g13710	2.54912																									.												.	[26.10] misc.cytochrome P450	CYP78A5_KLU__cytochrome P450, family 78, subfamily A, polypeptide 5; generates mobile signal of growth
At1g11260	2.82843																																				.	.	[34.2] transport.sugars	ATSTP1_STP1__sugar transporter 1
At2g42480	5.43																											.										.	[35.1.1023] not assigned.no ontology	TRAF-like family protein
At3g19670	2.92817																											.										.	[35.1.1023] not assigned.no ontology	ATPRP40B_PRP40B__pre-mRNA-processing protein 40B
At1g74130	2.90795																											.										.	[35.1.1023] not assigned.no ontology	Rhomboid-related intramembrane serine protease family protein
At5g61260	2.86791																											.										.	[35.1.1023] not assigned.no ontology	Plant calmodulin-binding protein-related
At2g36050	2.82843																											.										.	[35.1.1023] not assigned.no ontology	ATOFP15_OFP15__ovate family protein 15
At4g27460	2.73208																											.										.	[35.1.1023] not assigned.no ontology	Cystathionine beta-synthase (CBS) family protein
At2g17570	2.49666																											.										.	[35.1.1023] not assigned.no ontology	Undecaprenyl pyrophosphate synthetase family protein
At2g05380	4.05584																											.										.	[35.1.40] not assigned.no ontology.glycine rich proteins	GRP3S__glycine-rich protein 3 short isoform
At5g15690	24.0839																											.										.	[35.2.1001] not assigned.unknown	zinc ion binding
At4g04630	3.97237																											.										.	[35.2.1001] not assigned.unknown	Protein of unknown function, DUF584
At1g64800	3.86375																											.										.	[35.2.1001] not assigned.unknown	DNA binding;sequence-specific DNA binding transcription factors
At1g07860	3.63008																											.										.	[35.2.1001] not assigned.unknown	BEST Arabidopsis thaliana protein match is: Protein kinase superfamily protein (TAIR:AT1G07870.2); Has 7 Blast hits to 7 proteins in 4 species: Archae - 0; Bacteria - 0; Metazoa - 0; Fungi - 0; Plants - 7; Viruses - 0; Other Eukaryotes - 0 (source: NCBI BLink).
At1g72060	3.34035																											.										.	[35.2.1001] not assigned.unknown	serine-type endopeptidase inhibitors
At3g07350	3.18215																											.										.	[35.2.1001] not assigned.unknown	Protein of unknown function (DUF506)
At5g23380	3.09513																											.										.	[35.2.1001] not assigned.unknown	Protein of unknown function (DUF789)
At1g22890	2.96905																											.										.	[35.2.1001] not assigned.unknown	unknown protein; FUNCTIONS IN: molecular_function unknown; INVOLVED IN: biological_process unknown; LOCATED IN: endomembrane system; EXPRESSED IN: 19 plant structures; EXPRESSED DURING: 11 growth stages; Has 17 Blast hits to 17 proteins in 2 species: Archae - 0; Bacteria - 0; Metazoa - 0; Fungi - 0; Plants - 17; Viruses - 0; Other Eukaryotes - 0 (source: NCBI BLink).
At1g80245	2.96905																											.										.	[35.2.1001] not assigned.unknown	Spc97 / Spc98 family of spindle pole body (SBP) component
At5g02020	2.88786																											.										.	[35.2.1001] not assigned.unknown	SIS__Encodes a protein involved in salt tolerance, names SIS (Salt Induced Serine rich).
At5g20640	2.71321																											.										.	[35.2.1001] not assigned.unknown	Protein of unknown function (DUF567)
At2g20670	2.69447																											.										.	[35.2.1001] not assigned.unknown	Protein of unknown function (DUF506)
At4g12930	2.69447																											.										.	[35.2.1001] not assigned.unknown	unknown protein; FUNCTIONS IN: molecular_function unknown; INVOLVED IN: biological_process unknown; LOCATED IN: endomembrane system; EXPRESSED IN: leaf whorl, sepal, male gametophyte, flower, pollen tube; EXPRESSED DURING: L mature pollen stage, M germinated pollen stage, 4 anthesis, petal differentiation and expansion stage; BEST Arabidopsis thaliana protein match is: unknown protein (TAIR:AT4G2…
At2g42180	2.65737																											.										.	[35.2.1001] not assigned.unknown	unknown protein; BEST Arabidopsis thaliana protein match is: unknown protein (TAIR:AT3G57950.1); Has 35333 Blast hits to 34131 proteins in 2444 species: Archae - 798; Bacteria - 22429; Metazoa - 974; Fungi - 991; Plants - 531; Viruses - 0; Other Eukaryotes - 9610 (source: NCBI BLink).
At3g06080	2.65737																											.										.	[35.2.1001] not assigned.unknown	TBL10__Plant protein of unknown function (DUF828)
At4g10910	2.51403																											.										.	[35.2.1001] not assigned.unknown	unknown protein; Has 30201 Blast hits to 17322 proteins in 780 species: Archae - 12; Bacteria - 1396; Metazoa - 17338; Fungi - 3422; Plants - 5037; Viruses - 0; Other Eukaryotes - 2996 (source: NCBI BLink).
At1g32120	2.51403																											.										.	[35.2.1001] not assigned.unknown	FUNCTIONS IN: molecular_function unknown; INVOLVED IN: biological_process unknown; LOCATED IN: membrane; EXPRESSED IN: 14 plant structures; EXPRESSED DURING: 4 anthesis, C globular stage, F mature embryo stage, petal differentiation and expansion stage, E expanded cotyledon stage; CONTAINS InterPro DOMAIN/s: Aminotransferase-like, plant mobile domain (InterPro:IPR019557), Protein of unknown funct…
At1g58050	2.78949					.																																.	[28.1] DNA.synthesis/chromatin structure	RNA helicase family protein
At2g18820	2.73208					.																																.	[28.1] DNA.synthesis/chromatin structure
At1g80420	2.73208					.																																.	[28.2] DNA.repair	ATXRCC1__BRCT domain-containing DNA repair protein
At4g08180	2.65737													.																								.	[31.4] cell.vesicle transport	ORP1C__OSBP(oxysterol binding protein)-related protein 1C
At5g55700	2.86791																					.																.	[2.2.2.1.2] major CHO metabolism.degradation.starch.starch cleavage.beta amylase	BAM4_BMY6__beta-amylase 4
At1g70290	2.60268																								.													.	[3.2.3] minor CHO metabolism.trehalose.potential TPS/TPP	ATTPS8_ATTPSC_TPS8__trehalose-6-phosphatase synthase S8
At1g66880	4.11246																																	.				.	[30.2.20] signalling.receptor kinases.wheat LRK10 like	Protein kinase superfamily protein
At1g11350	6.86852																																	.				.	[30.2.24] signalling.receptor kinases.S-locus glycoprotein like	CBRLK1_RKS2_SD1-13__S-domain-1 13
At3g16490	3.29436																																	.				.	[30.3] signalling.calcium	IQD26__IQ-domain 26
At3g22231	3.86375																																		.			.	[20.1.1001] stress.biotic	PCC1__pathogen and circadian controlled 1
At4g13450	2.8481																																		.			.	[20.2.99] stress.abiotic.unspecified	Adenine nucleotide alpha hydrolases-like superfamily protein
At1g30820	2.77022																												.									.	[23.1.1.10] nucleotide metabolism.synthesis.pyrimidine.CTP synthetase	CTP synthase family protein
At4g27450	3.05252																			.																		.	[17.2.3] hormone metabolism.auxin.induced-regulated-responsive-activated	Aluminium induced protein with YGL and LRDR motifs
At2g43820	3.05252																			.																		.	[17.8.1.1.5] hormone metabolism.salicylic acid.synthesis-degradation.synthesis.SA glucosyltransferase ester and ether bond making SGE, SAG	ATSAGT1_GT_SAGT1_SGT1_UGT74F2__UDP-glucosyltransferase 74F2
At2g31810	2.92817												.																									.	[13.1.4.1.1] amino acid metabolism.synthesis.branched chain group.common.acetolactate synthase	ACT domain-containing small subunit of acetolactate synthase protein
At1g70510	2.94854									.																												.	[27.3.22] RNA.regulation of transcription.HB,Homeobox transcription factor family	ATK1_KNAT2__KNOTTED-like from Arabidopsis thaliana 2
At4g16780	2.78949									.																												.	[27.3.22] RNA.regulation of transcription.HB,Homeobox transcription factor family	ATHB-2_ATHB2_HAT4_HB-2__homeobox protein 2
At2g26940	2.90795									.																												.	[27.3.11] RNA.regulation of transcription.C2H2 zinc finger family	C2H2-type zinc finger family protein
At1g68190	3.27161									.																												.	[27.3.7] RNA.regulation of transcription.C2C2(Zn) CO-like, Constans-like zinc finger family	B-box zinc finger family protein
At3g17010	3.53081									.																												.	[27.3.41] RNA.regulation of transcription.B3 transcription factor family	AP2/B3-like transcriptional factor family protein
At3g20810	2.71321									.																												.	[27.3.57] RNA.regulation of transcription.JUMONJI family	JMJ30_JMJD5__2-oxoglutarate (2OG) and Fe(II)-dependent oxygenase superfamily protein
At1g78080	3.38698									.																												.	[27.3.3] RNA.regulation of transcription.AP2/EREBP, APETALA2/Ethylene-responsive element binding protein family	RAP2.4_WIND1__related to AP2 4
At1g13260	2.78949									.																												.	[27.3.3] RNA.regulation of transcription.AP2/EREBP, APETALA2/Ethylene-responsive element binding protein family	EDF4_RAV1__related to ABI3/VP1 1
At1g79700	2.53151									.																												.	[27.3.3] RNA.regulation of transcription.AP2/EREBP, APETALA2/Ethylene-responsive element binding protein family	Integrase-type DNA-binding superfamily protein
At4g00390	2.94854									.																												.	[27.3.49] RNA.regulation of transcription.GeBP like	DNA-binding storekeeper protein-related transcriptional regulator
At1g68200	2.90795									.																												.	[27.3.12] RNA.regulation of transcription.C3H zinc finger family	Zinc finger C-x8-C-x5-C-x3-H type family protein. Callose defective microspore
At2g35430	2.63902									.																												.	[27.3.12] RNA.regulation of transcription.C3H zinc finger family	Zinc finger C-x8-C-x5-C-x3-H type family protein

## Sheet: UP>2.5X GO summary table
Classification SuperViewer w/ Bootstrap:GO Output
Normed Frequency is calculated as follows: (Number_in_Classinput_set/Number_Classifiedinput_set)/(Number_in_Classreference_set (25k)/Number_Classifiedreference_set)
The 3rd column of the normed value table represents the p-value of the hypergeometric distribution. It is calculated as follows: p = BC(M,x) * BC(N-M, n-x) / BC(N,n) with
BC as the binomial coefficient calculated as follows: BC(n,k) = n! / (k! * (n-k)!)
x as the number of input genes with the selected classification
n as the total number of input genes
M as the number of genes with the selected classification in the database (GO/MapMan)
N as the total number of genes in this database
P-values < 0.05 are printed bold.
I have calculated the mean and SD for 100 bootstraps of your input set (duplicates allowed). See the results in the two side-by-side tables below...
Genes up regulated in bp er fil-10 by >2.5 fold
Colour Key for Classification. Classification is based on ATH_GO_GOSLIM.20150630.txt. 71 gene IDs entered (69 of these have been classified). Sum is greater than number entered as genes can show homology to more than 1 functional class. Normed to frequency of class over all ID numbers (left) with absolute numbers in each class on right.
Normed to Freq. in arabidopsis set (± bootstrap StdDev, p-value)					Absolute values (± bootstrap StdDev, p-value)
Biological process					Biological process
	2.23	0.537	0.004273	transcription,DNA-dependent (Input set freq.: 0.17; 0.07)		33	4	0.044	other cellular processes (nr. in set: 11377)
	1.84	0.416	0.004675	other biological processes (Input set freq.: 0.24; 0.13)		29	3.9	0.061	other metabolic processes (nr. in set: 10251)
	1.8	0.643	0.053	signal transduction (Input set freq.: 0.1; 0.05)		18	3.1	0.096	unknown biological processes (nr. in set: 8102)
	1.34	0.365	0.078	cell organization and biogenesis (Input set freq.: 0.15; 0.11)		17	3.8	0.004675	other biological processes (nr. in set: 3757)
	1.3	0.35	0.081	response to abiotic or biotic stimulus (Input set freq.: 0.17; 0.13)		12	3.1	0.091	response to stress (nr. in set: 3915)
	1.25	0.328	0.091	response to stress (Input set freq.: 0.17; 0.13)		12	3.1	0.081	response to abiotic or biotic stimulus (nr. in set: 3763)
	1.18	0.146	0.044	other cellular processes (Input set freq.: 0.47; 0.4)		12	2.8	0.004273	transcription,DNA-dependent (nr. in set: 2191)
	1.15	0.16	0.061	other metabolic processes (Input set freq.: 0.42; 0.36)		11	2.9	0.078	cell organization and biogenesis (nr. in set: 3333)
	1.02	0.727	0.275	DNA or RNA metabolism (Input set freq.: 0.02; 0.02)		8	2.6	0.143	developmental processes (nr. in set: 3573)
	0.95	0.308	0.156	transport (Input set freq.: 0.1; 0.1)		7	2.5	0.093	protein metabolism (nr. in set: 4010)
	0.91	0.309	0.143	developmental processes (Input set freq.: 0.11; 0.12)		7	2.2	0.156	transport (nr. in set: 2999)
	0.9	0.162	0.096	unknown biological processes (Input set freq.: 0.26; 0.28)		7	2.4	0.053	signal transduction (nr. in set: 1583)
	0.71	0.265	0.093	protein metabolism (Input set freq.: 0.1; 0.14)		2	1.3	0.275	DNA or RNA metabolism (nr. in set: 793)
Molecular function					Molecular function
	2.68	0.638	0.001667	transcription factor activity (Input set freq.: 0.15; 0.05)		20	3.4	0.104	unknown molecular functions (nr. in set: 7873)
	1.95	0.589	0.018	protein binding (Input set freq.: 0.14; 0.07)		11	2.5	0.001667	transcription factor activity (nr. in set: 1670)
	1.28	0.441	0.126	transferase activity (Input set freq.: 0.1; 0.07)		10	2.9	0.018	protein binding (nr. in set: 2084)
	1.24	0.431	0.132	hydrolase activity (Input set freq.: 0.1; 0.08)		8	2.5	0.146	other binding (nr. in set: 3066)
	1.1	0.368	0.152	DNA or RNA binding (Input set freq.: 0.1; 0.09)		7	2.3	0.132	hydrolase activity (nr. in set: 2290)
	1.08	0.61	0.227	nucleic acid binding (Input set freq.: 0.04; 0.04)		7	2.3	0.126	transferase activity (nr. in set: 2223)
	1.06	0.344	0.146	other binding (Input set freq.: 0.11; 0.1)		7	2.3	0.152	DNA or RNA binding (nr. in set: 2592)
	1.03	0.181	0.104	unknown molecular functions (Input set freq.: 0.28; 0.27)		3	1.6	0.227	nucleic acid binding (nr. in set: 1128)
	0.95	0.566	0.229	kinase activity (Input set freq.: 0.04; 0.04)		3	1.7	0.168	other enzyme activity (nr. in set: 1848)
	0.79	0.846	0.36	other molecular functions (Input set freq.: 0.01; 0.01)		3	1.7	0.229	kinase activity (nr. in set: 1279)
	0.66	0.379	0.168	other enzyme activity (Input set freq.: 0.04; 0.06)		1	1	0.36	other molecular functions (nr. in set: 513)
	0.48	0.55	0.263	nucleotide binding (Input set freq.: 0.01; 0.02)		1	0.7	0.16	transporter activity (nr. in set: 1168)
	0.34	0.277	0.16	transporter activity (Input set freq.: 0.01; 0.04)		1	1.1	0.263	nucleotide binding (nr. in set: 838)
Cellular component					Cellular component
	1.5	0.163	0.001364	nucleus (Input set freq.: 0.5; 0.33)		35	3.7	0.001364	nucleus (nr. in set: 9473)
	1.3	0.434	0.101	extracellular (Input set freq.: 0.13; 0.09)		9	2.9	0.101	extracellular (nr. in set: 2804)
	0.78	0.45	0.258	other cellular components (Input set freq.: 0.02; 0.03)		7	2.5	0.007157	other cytoplasmic components (nr. in set: 6029)
	0.74	0.675	0.353	ER (Input set freq.: 0.01; 0.01)		5	2.3	0.038	chloroplast (nr. in set: 3962)
	0.69	0.551	0.344	cell wall (Input set freq.: 0.01; 0.02)		5	1.8	0.088	plasma membrane (nr. in set: 3263)
	0.62	0.236	0.088	plasma membrane (Input set freq.: 0.07; 0.11)		5	2.3	0.024	other intracellular components (nr. in set: 4274)
	0.51	0.241	0.038	chloroplast (Input set freq.: 0.07; 0.14)		4	1.7	0.033	mitochondria (nr. in set: 3565)
	0.48	0.31	0.133	cytosol (Input set freq.: 0.02; 0.06)		3	1.5	0.046	other membranes (nr. in set: 2860)
	0.47	0.177	0.007157	other cytoplasmic components (Input set freq.: 0.1; 0.21)		2	1.2	0.133	cytosol (nr. in set: 1693)
	0.47	0.225	0.024	other intracellular components (Input set freq.: 0.07; 0.15)		2	1.1	0.258	other cellular components (nr. in set: 1036)
	0.45	0.201	0.033	mitochondria (Input set freq.: 0.05; 0.12)		1	0.7	0.344	cell wall (nr. in set: 584)
	0.43	0.355	0.233	Golgi apparatus (Input set freq.: 0.01; 0.03)		1	0.8	0.233	Golgi apparatus (nr. in set: 927)
	0.42	0.22	0.046	other membranes (Input set freq.: 0.04; 0.1)		1	0.8	0.353	ER (nr. in set: 547)
	0.17	0.144	0.018	unknown cellular components (Input set freq.: 0.01; 0.08)		1	0.8	0.018	unknown cellular components (nr. in set: 2274)

## Sheet: UP>2.5X MapMan summary table
Classification SuperViewer w/ Bootstrap: MapMan Output
Normed Frequency is calculated as follows: (Number_in_Classinput_set/Number_Classifiedinput_set)/(Number_in_Classreference_set (25k)/Number_Classifiedreference_set)
The 3rd column of the normed value table represents the p-value of the hypergeometric distribution. It is calculated as follows: p = BC(M,x) * BC(N-M, n-x) / BC(N,n) with
BC as the binomial coefficient calculated as follows: BC(n,k) = n! / (k! * (n-k)!)
x as the number of input genes with the selected classification
n as the total number of input genes
M as the number of genes with the selected classification in the database (GO/MapMan)
N as the total number of genes in this database
P-values < 0.05 are printed bold.
I have calculated the mean and SD for 100 bootstraps of your input set (duplicates allowed). See the results in the two side-by-side tables below...
Genes up regulated in bp er fil-10 by >2.5 fold
Colour Key for Classification. Classification is based on Ath_AGI_LOCUS_TAIR10_Aug2012.txt. 71 gene IDs entered (71 of these have been classified). Sum is greater than number entered as genes can show homology to more than 1 functional class. Normed to frequency of class over all ID numbers (left) with absolute numbers in each class on right.
Normed to Freq. in arabidopsis set (± bootstrap StdDev, p-value)					Absolute values (± bootstrap StdDev, p-value)
	4.68	3.524	0.173	major CHO metabolism (Input set freq.: 0.01; 0)		25	3.6	0.099	not assigned (nr. in set: 11802)
	3.81	3.267	0.203	minor CHO metabolism (Input set freq.: 0.01; 0)		12	3	0.014	RNA (nr. in set: 3046)
	2.62	2.182	0.262	nucleotide metabolism (Input set freq.: 0.01; 0)		9	2.7	0.129	protein (nr. in set: 4838)
	2.59	1.439	0.081	cell wall (Input set freq.: 0.04; 0.01)		3	1.4	0.147	development (nr. in set: 788)
	1.86	0.487	0.014	RNA (Input set freq.: 0.16; 0.09)		3	1.6	0.081	cell wall (nr. in set: 548)
	1.82	1.681	0.319	amino acid metabolism (Input set freq.: 0.01; 0)		3	1.7	0.06	DNA (nr. in set: 3122)
	1.8	0.895	0.147	development (Input set freq.: 0.04; 0.02)		3	1.5	0.229	signalling (nr. in set: 1363)
	1.74	0.974	0.21	hormone metabolism (Input set freq.: 0.02; 0.01)		2	1.3	0.196	misc (nr. in set: 1589)
	1.1	0.881	0.369	lipid metabolism (Input set freq.: 0.01; 0.01)		2	1.3	0.254	stress (nr. in set: 1228)
	1.04	0.549	0.229	signalling (Input set freq.: 0.04; 0.04)		2	1	0.21	hormone metabolism (nr. in set: 541)
	1	0.149	0.099	not assigned (Input set freq.: 0.35; 0.35)		1	0.7	0.369	lipid metabolism (nr. in set: 429)
	0.88	0.275	0.129	protein (Input set freq.: 0.12; 0.14)		1	0.6	0.249	transport (nr. in set: 1021)
	0.77	0.51	0.254	stress (Input set freq.: 0.02; 0.03)		1	0.6	0.305	cell (nr. in set: 830)
	0.59	0.403	0.196	misc (Input set freq.: 0.02; 0.04)		1	0.7	0.173	major CHO metabolism (nr. in set: 101)
	0.57	0.373	0.305	cell (Input set freq.: 0.01; 0.02)		1	0.8	0.203	minor CHO metabolism (nr. in set: 124)
	0.46	0.311	0.249	transport (Input set freq.: 0.01; 0.03)		1	0.8	0.262	nucleotide metabolism (nr. in set: 180)
	0.45	0.266	0.06	DNA (Input set freq.: 0.04; 0.09)		1	0.9	0.319	amino acid metabolism (nr. in set: 260)

## Sheet: UP>1.9X-MapMan annotation
Classification SuperViewer w/ Bootstrap: Output http://bar.utoronto.ca/ntools/cgi-bin/ntools_classification_superviewer.cgi
Genes UP-regulated >1.9X in bp er fil-10
AGI Identifier	FOLD ∆																																						Classification	Annotation
At1g18950	2.63																														.							.	[29.1] protein.aa activation	DDT domain superfamily
At3g57820	2.71																														.							.	[29.2.1.2.2.21] protein.synthesis.ribosomal protein.eukaryotic.60S subunit.L21
At1g76820	2.25																														.							.	[29.2.99] protein.synthesis.misc	eukaryotic translation initiation factor 2 (eIF-2) family protein
At5g25440	4.16																														.							.	[29.4.1.52] protein.postranslational modification.kinase.receptor like cytoplasmatic kinase II	Protein kinase superfamily protein
At2g42960	2.02																														.							.	[29.4.1.55] protein.postranslational modification.kinase.receptor like cytoplasmatic kinase V	Protein kinase superfamily protein
At1g09440	2.01																														.							.	[29.4.1.55] protein.postranslational modification.kinase.receptor like cytoplasmatic kinase V	Protein kinase superfamily protein
At2g17170	5.97																														.							.	[29.4] protein.postranslational modification	Protein kinase superfamily protein
At5g21170	3.3																														.							.	[29.4] protein.postranslational modification	AKINBETA1_KINβ1__5'-AMP-activated protein kinase beta-2 subunit protein
At3g57750	2.67																														.							.	[29.4] protein.postranslational modification	ZED1__Protein kinase superfamily protein
At4g10730	2.36																														.							.	[29.4] protein.postranslational modification	Protein kinase superfamily protein
At3g46240	2.32																														.							.	[29.4] protein.postranslational modification
At1g16220	2.27																														.							.	[29.4] protein.postranslational modification	Protein phosphatase 2C family protein
At5g57630	2.16																														.							.	[29.4] protein.postranslational modification	CIPK21_SnRK3.4__CBL-interacting protein kinase 21
At5g02760	2.06																														.							.	[29.4] protein.postranslational modification	APD7__Protein phosphatase 2C family protein
At1g26800	4.04																														.							.	[29.5.11.4.2] protein.degradation.ubiquitin.E3.RING	RING/U-box superfamily protein
At1g14200	3.25																														.							.	[29.5.11.4.2] protein.degradation.ubiquitin.E3.RING	RING/U-box superfamily protein
At2g42160	3.21																														.							.	[29.5.11.4.2] protein.degradation.ubiquitin.E3.RING	BRIZ1__zinc finger (ubiquitin-hydrolase) domain-containing protein
At4g03510	2.31																														.							.	[29.5.11.4.2] protein.degradation.ubiquitin.E3.RING	ATRMA1_RMA1__RING membrane-anchor 1
At5g22920	2.26																														.							.	[29.5.11.4.2] protein.degradation.ubiquitin.E3.RING	CHY-type/CTCHY-type/RING-type Zinc finger protein
At2g01735	2.2																														.							.	[29.5.11.4.2] protein.degradation.ubiquitin.E3.RING	RIE1__RING-finger protein for embryogenesis
At4g17245	2.18																														.							.	[29.5.11.4.2] protein.degradation.ubiquitin.E3.RING	RING/U-box superfamily protein
At3g60220	2.12																														.							.	[29.5.11.4.2] protein.degradation.ubiquitin.E3.RING	ATL4_TL4__TOXICOS EN LEVADURA 4
At5g61940	2.32																														.							.	[29.5.11] protein.degradation.ubiquitin	Ubiquitin carboxyl-terminal hydrolase-related protein
At1g43140	9.11																														.							.	[29.5.11.4.3.3] protein.degradation.ubiquitin.E3.SCF.cullin	Cullin family protein
At2g22030	5.43																														.							.	[29.5.11.4.3.2] protein.degradation.ubiquitin.E3.SCF.FBOX	Galactose oxidase/kelch repeat superfamily protein
At4g25710	3.9																														.							.	[29.5.11.4.3.2] protein.degradation.ubiquitin.E3.SCF.FBOX	Galactose oxidase/kelch repeat superfamily protein
At2g34280 At4g01640	3.89																														.							.	[29.5.11.4.3.2] protein.degradation.ubiquitin.E3.SCF.FBOX
At1g80440	2.76																														.							.	[29.5.11.4.3.2] protein.degradation.ubiquitin.E3.SCF.FBOX	KFB20_KMD1__Galactose oxidase/kelch repeat superfamily protein
At5g25290	2.57																														.							.	[29.5.11.4.3.2] protein.degradation.ubiquitin.E3.SCF.FBOX	F-box family protein with a domain of unknown function (DUF295)
At4g23580	2.35																														.							.	[29.5.11.4.3.2] protein.degradation.ubiquitin.E3.SCF.FBOX	Galactose oxidase/kelch repeat superfamily protein
At3g23880	2.25																														.							.	[29.5.11.4.3.2] protein.degradation.ubiquitin.E3.SCF.FBOX	F-box and associated interaction domains-containing protein
At3g26000	2.24																														.							.	[29.5.11.4.3.2] protein.degradation.ubiquitin.E3.SCF.FBOX	Ribonuclease inhibitor
At4g10925	2.19																														.							.	[29.5.11.4.3.2] protein.degradation.ubiquitin.E3.SCF.FBOX	Nuclear transport factor 2 (NTF2) family protein
At2g29600	2.13																														.							.	[29.5.11.4.3.2] protein.degradation.ubiquitin.E3.SCF.FBOX	Galactose oxidase/kelch repeat superfamily protein
At5g62860	2.03																														.							.	[29.5.11.4.3.2] protein.degradation.ubiquitin.E3.SCF.FBOX	F-box associated ubiquitination effector family protein
At2g22980	2.95																														.							.	[29.5.5] protein.degradation.serine protease	SCPL13__serine carboxypeptidase-like 13
At1g73310	2.35																														.							.	[29.5.5] protein.degradation.serine protease	scpl4__serine carboxypeptidase-like 4
At1g20150	2.35																														.							.	[29.5.1] protein.degradation.subtilases	Subtilisin-like serine endopeptidase family protein
At2g19560	2.1																														.							.	[29.5.11.20] protein.degradation.ubiquitin.proteasom	AtTHP1_EER5_ESSP1__proteasome family protein
At4g37610	2.18																														.							.	[29.5.11.4.5.2] protein.degradation.ubiquitin.E3.BTB/POZ Cullin3.BTB/POZ	BT5__BTB and TAZ domain protein 5
At3g60010	4.35																														.							.	[29.5.11.4.3.1] protein.degradation.ubiquitin.E3.SCF.SKP	ASK13_SK13__SKP1-like 13
At4g34210 At4g34470	2.92																														.							.	[29.5.11.4.3.1] protein.degradation.ubiquitin.E3.SCF.SKP
At1g78950	2.44																																.					.	[16.1.5.1003] secondary metabolism.isoprenoids.terpenoids	AtBAS_AtLUP4_BAS__Terpenoid cyclases family protein
At1g20480	5.26																																.					.	[16.2] secondary metabolism.phenylpropanoids	AMP-dependent synthetase and ligase family protein
At5g23230 At5g23235	2.01																																.					.	[16.2] secondary metabolism.phenylpropanoids
At1g18570	4.02									.																							.					.	[16.5.1.2.3] secondary metabolism.sulfur-containing.glucosinolates.regulation.indole	AtMYB51_BW51A_BW51B_HIG1_MYB51__myb domain protein 51
At3g22640	5.73															.																						.	[33.1] development.storage proteins	PAP85__cupin family protein
At1g52690	4.5															.																						.	[33.2] development.late embryogenesis abundant	LEA7__Late embryogenesis abundant protein (LEA) family protein
At1g61340	8.83															.																						.	[33.99] development.unspecified	AtFBS1_FBS1__F-box family protein
At3g03200	5.08									.						.																						.	[33.99] development.unspecified	NAC045_anac045__NAC domain containing protein 45
At4g35770	5.01															.																						.	[33.99] development.unspecified	ATSEN1_DIN1_SEN1__Rhodanese/Cell cycle control phosphatase superfamily protein
At4g20900	4.74															.																						.	[33.99] development.unspecified	MS5_TDM1__Tetratricopeptide repeat (TPR)-like superfamily protein
At1g28330	4.2															.																						.	[33.99] development.unspecified	AtDRM1_DRM1_DYL1__dormancy-associated protein-like 1
At3g26480	2.76															.																						.	[33.99] development.unspecified	Transducin family protein / WD-40 repeat family protein
At3g61190	2.5															.																						.	[33.99] development.unspecified	BAP1__BON association protein 1
At1g18940	2.5															.																						.	[33.99] development.unspecified	Nodulin-like / Major Facilitator Superfamily protein
At3g52540	2.48															.																						.	[33.99] development.unspecified	ATOFP18_OFP18__ovate family protein 18
At2g02450	2.34															.																						.	[33.99] development.unspecified	ANAC034_ANAC035_AtLOV1_LOV1_NAC035__NAC domain containing protein 35
At1g21140	2.18															.																						.	[33.99] development.unspecified	Vacuolar iron transporter (VIT) family protein
At5g49120	2.16															.																						.	[33.99] development.unspecified	Protein of unknown function (DUF581)
At5g41090	2.07															.																						.	[33.99] development.unspecified	NAC095_anac095__NAC domain containing protein 95
At3g13340	2.04															.																						.	[33.99] development.unspecified	Transducin/WD40 repeat-like superfamily protein
At5g43920	2.03															.																						.	[33.99] development.unspecified	transducin family protein / WD-40 repeat family protein
At5g03840	2.02															.																						.	[33.99] development.unspecified	TFL-1_TFL1__PEBP (phosphatidylethanolamine-binding protein) family protein
At3g18570	2.16																				.																	.	[11.4] lipid metabolism.TAG synthesis	Oleosin family protein
At1g66980	2.36																				.																	.	[11.9.3.3] lipid metabolism.lipid degradation.lysophospholipases.glycerophosphodiester phosphodiesterase	GDPDL2_SNC4__suppressor of npr1-1 constitutive 4
At1g35290	3.83																				.																	.	[11.9.4.5] lipid metabolism.lipid degradation.beta-oxidation.acyl-CoA thioesterase	ALT1__Thioesterase superfamily protein
At5g14470	5.53														.																							.	[10.1.30.3] cell wall.precursor synthesis.sugar kinases.glucuronic acid kinase	AtGALK2_GALK2__GHMP kinase family protein
At1g20130	2.72														.																							.	[10.5.1.1] cell wall.cell wall proteins.AGPs.AGP	GDSL-like Lipase/Acylhydrolase superfamily protein
At1g02640	3.09														.																							.	[10.6.2] cell wall.degradation.mannan-xylose-arabinose-fucose	ATBXL2_BXL2__beta-xylosidase 2
At3g52840	2.21														.											.												.	[10.6.2] cell wall.degradation.mannan-xylose-arabinose-fucose	BGAL2__beta-galactosidase 2
At5g57550	5.03														.																							.	[10.7] cell wall.modification	XTH25_XTR3__xyloglucan endotransglucosylase/hydrolase 25
At4g14130	2.94														.																							.	[10.7] cell wall.modification	XTH15_XTR7__xyloglucan endotransglucosylase/hydrolase 15
At5g55590	2.23														.																							.	[10.8.1] cell wall.pectin*esterases.PME	QRT1__Pectin lyase-like superfamily protein
At3g26210	4.86																									.												.	[26.10] misc.cytochrome P450	CYP71B23__cytochrome P450, family 71, subfamily B, polypeptide 23
At3g26220	3.76																									.												.	[26.10] misc.cytochrome P450	CYP71B3__cytochrome P450, family 71, subfamily B, polypeptide 3
At5g24910	2.57																									.												.	[26.10] misc.cytochrome P450	CYP714A1_ELA1__cytochrome P450, family 714, subfamily A, polypeptide 1
At1g13710	2.56																									.												.	[26.10] misc.cytochrome P450	CYP78A5_KLU__cytochrome P450, family 78, subfamily A, polypeptide 5
At5g09970	2.01																									.												.	[26.10] misc.cytochrome P450	CYP78A7__cytochrome P450, family 78, subfamily A, polypeptide 7
At4g33870	2.43																									.												.	[26.12] misc.peroxidases	Peroxidase superfamily protein
At1g22480	2.46																									.												.	[26.19] misc.plastocyanin-like	Cupredoxin superfamily protein
At2g31050	2.07																									.												.	[26.19] misc.plastocyanin-like	Cupredoxin superfamily protein
At5g07720	2.09																									.												.	[26.2] misc.UDP glucosyl and glucoronyl transferases	XXT3__Galactosyl transferase GMA12/MNN10 family protein
At2g48140	6.03																									.												.	[26.21] misc.protease inhibitor/seed storage/lipid transfer protein (LTP) family protein	EDA4__Bifunctional inhibitor/lipid-transfer protein/seed storage 2S albumin superfamily protein
At2g17845	11.69																									.												.	[26.22] misc.short chain dehydrogenase/reductase (SDR)	NAD(P)-binding Rossmann-fold superfamily protein
At5g50770	3.84																									.												.	[26.22] misc.short chain dehydrogenase/reductase (SDR)	AtHSD6_HSD6__hydroxysteroid dehydrogenase 6
At4g24050	2.14																									.												.	[26.22] misc.short chain dehydrogenase/reductase (SDR)	NAD(P)-binding Rossmann-fold superfamily protein
At4g10950	2.42																									.												.	[26.28] misc.GDSL-motif lipase	SGNH hydrolase-type esterase superfamily protein
At3g13750	2.37																									.												.	[26.3.2] misc.gluco-, galacto- and mannosidases.beta-galactosidase	BGAL1__beta galactosidase 1
At3g52840	2.21														.											.												.	[26.3.2] misc.gluco-, galacto- and mannosidases.beta-galactosidase	BGAL2__beta-galactosidase 2
At1g61820	2.17																									.												.	[26.3] misc.gluco-, galacto- and mannosidases	BGLU46__beta glucosidase 46
At1g61810	2.13																									.												.	[26.3] misc.gluco-, galacto- and mannosidases	BGLU45__beta-glucosidase 45
At3g45940	2.06																									.												.	[26.3.1] misc.gluco-, galacto- and mannosidases.alpha-galactosidase	Glycosyl hydrolases family 31 protein
At4g18340	2.28																									.												.	[26.4] misc.beta 1,3 glucan hydrolases	Glycosyl hydrolase superfamily protein
At1g30080	2.86																									.												.	[26.4.1] misc.beta 1,3 glucan hydrolases.glucan endo-1,3-beta-glucosidase	Glycosyl hydrolase superfamily protein
At5g37980	5.3																									.												.	[26.7] misc.oxidases - copper, flavone etc	Zinc-binding dehydrogenase family protein
At4g16310	2.01																									.												.	[26.7] misc.oxidases - copper, flavone etc	LDL3__LSD1-like 3
At5g59040	2.12																																				.	.	[34.12] transport.metal	COPT3__copper transporter 3
At1g27080	2.36																																				.	.	[34.13] transport.peptides and oligopeptides	AtNPF2.12_NPF2.12_NRT1.6__nitrate transporter 1.6
At5g28470	2.2																																				.	.	[34.13] transport.peptides and oligopeptides	Major facilitator superfamily protein
At5g53510	2.08																																				.	.	[34.13] transport.peptides and oligopeptides	ATOPT9_OPT9__oligopeptide transporter 9
At4g28580	2.06																																				.	.	[34.14] transport.unspecified cations	ATMGT5_MGT5_MRS2-6__magnesium transport 5
At3g13220	2.15																																				.	.	[34.16] transport.ABC transporters and multidrug resistance systems	ABCG26_AtABCG26_MSR02_WBC27__ABC-2 type transporter family protein
At4g28620 At4g28630	2.04																																				.	.	[34.16] transport.ABC transporters and multidrug resistance systems
At1g11260	2.83																																				.	.	[34.2] transport.sugars	ATSTP1_STP1__sugar transporter 1
At1g07340	1.99																																				.	.	[34.2] transport.sugars	ATSTP2_STP2__sugar transporter 2
At1g10130	2.14																																				.	.	[34.21] transport.calcium	ATECA3_ECA3__endoplasmic reticulum-type calcium-transporting ATPase 3
At2g28260	2.11																																				.	.	[34.22] transport.cyclic nucleotide or calcium regulated channels	ATCNGC15_CNGC15__cyclic nucleotide-gated channel 15
At5g01240	2.14																																				.	.	[34.3] transport.amino acids	LAX1__like AUXIN RESISTANT 1
At4g26180	2.65																																				.	.	[34.9] transport.metabolite transporters at the mitochondrial membrane	CoAc2__Mitochondrial substrate carrier family protein
At1g66760	3.31																																				.	.	[34.99] transport.misc	MATE efflux family protein
At1g76530	2.3																																				.	.	[34.99] transport.misc	PILS4__Auxin efflux carrier family protein
At5g49990	2																																				.	.	[34.99] transport.misc	Xanthine/uracil permease family protein
At2g04050	1.99																																				.	.	[34.99] transport.misc	MATE efflux family protein
At2g39681	2.07																							.														.	[32] micro RNA, natural antisense etc	TAS2__TAS2; other RNA
At5g43110	2.13																											.										.	[35.1.12] not assigned.no ontology.pumilio/Puf RNA-binding domain-containing protein	APUM14_PUM14__pumilio 14
At2g29190	2																											.										.	[35.1.12] not assigned.no ontology.pumilio/Puf RNA-binding domain-containing protein	APUM2_PUM2__pumilio 2
At2g43160	2.09																											.										.	[35.1.21] not assigned.no ontology.epsin N-terminal homology (ENTH) domain-containing protein	ENTH/VHS family protein
At3g26240 At3g26250	2.07																											.										.	[35.1.26] not assigned.no ontology.DC1 domain containing protein
At1g51350	2.15																											.										.	[35.1.3] not assigned.no ontology.armadillo/beta-catenin repeat family protein	ARM repeat superfamily protein
At5g19330	2.01																											.										.	[35.1.3] not assigned.no ontology.armadillo/beta-catenin repeat family protein	ARIA__ARM repeat protein interacting with ABF2
At3g25210	3.79																											.										.	[35.1.5] not assigned.no ontology.pentatricopeptide (PPR) repeat-containing protein	Tetratricopeptide repeat (TPR)-like superfamily protein
At1g68930	3.04																											.										.	[35.1.5] not assigned.no ontology.pentatricopeptide (PPR) repeat-containing protein	pentatricopeptide (PPR) repeat-containing protein
At1g62860	2.82																											.										.	[35.1.5] not assigned.no ontology.pentatricopeptide (PPR) repeat-containing protein
At3g11460	2.36																											.										.	[35.1.5] not assigned.no ontology.pentatricopeptide (PPR) repeat-containing protein	MEF10__Pentatricopeptide repeat (PPR) superfamily protein
At1g77010	2.36																											.										.	[35.1.5] not assigned.no ontology.pentatricopeptide (PPR) repeat-containing protein	Pentatricopeptide repeat (PPR) superfamily protein
At5g37130	2.3																											.										.	[35.1.5] not assigned.no ontology.pentatricopeptide (PPR) repeat-containing protein	Protein prenylyltransferase superfamily protein
At3g14730	2.05																											.										.	[35.1.5] not assigned.no ontology.pentatricopeptide (PPR) repeat-containing protein	Pentatricopeptide repeat (PPR) superfamily protein
At5g08310	2.02																											.										.	[35.1.5] not assigned.no ontology.pentatricopeptide (PPR) repeat-containing protein	Tetratricopeptide repeat (TPR)-like superfamily protein
At4g28010	1.99																											.										.	[35.1.5] not assigned.no ontology.pentatricopeptide (PPR) repeat-containing protein	RPF5__Tetratricopeptide repeat (TPR)-like superfamily protein
At1g33450 At4g04780 At5g15690	24.12																											.										.	[35.1.1023] not assigned.no ontology
At2g35730	10.91																											.										.	[35.1.1023] not assigned.no ontology	Heavy metal transport/detoxification superfamily protein
At2g42480	5.45																											.										.	[35.1.1023] not assigned.no ontology	TRAF-like family protein
At5g06570	5.01																											.										.	[35.1.1023] not assigned.no ontology	alpha/beta-Hydrolases superfamily protein
At1g52200	3.2																											.										.	[35.1.1023] not assigned.no ontology	PLAC8 family protein
At3g19670	2.94																											.										.	[35.1.1023] not assigned.no ontology	ATPRP40B_PRP40B__pre-mRNA-processing protein 40B
At1g74130 At1g74140	2.89																											.										.	[35.1.1023] not assigned.no ontology
At5g61260	2.88																											.										.	[35.1.1023] not assigned.no ontology	Plant calmodulin-binding protein-related
At2g36050	2.83																											.										.	[35.1.1023] not assigned.no ontology	ATOFP15_OFP15__ovate family protein 15
At4g27460	2.73																											.										.	[35.1.1023] not assigned.no ontology	CBSX5__Cystathionine beta-synthase (CBS) family protein
At2g17570	2.49																											.										.	[35.1.1023] not assigned.no ontology	AtcPT1_cPT1__Undecaprenyl pyrophosphate synthetase family protein
At1g15870	2.3																											.										.	[35.1.1023] not assigned.no ontology	Mitochondrial glycoprotein family protein
At2g04690	2.24																											.										.	[35.1.1023] not assigned.no ontology	Pyridoxamine 5'-phosphate oxidase family protein
At3g19080	2.23																											.										.	[35.1.1023] not assigned.no ontology	SWIB complex BAF60b domain-containing protein
At5g05440	2.22																											.										.	[35.1.1023] not assigned.no ontology	PYL5_RCAR8__Polyketide cyclase/dehydrase and lipid transport superfamily protein
At2g32150	2.2																											.										.	[35.1.1023] not assigned.no ontology	Haloacid dehalogenase-like hydrolase (HAD) superfamily protein
At5g23235 At5g23240	2.16																											.										.	[35.1.1023] not assigned.no ontology
At4g37220	2.08																											.										.	[35.1.1023] not assigned.no ontology	Cold acclimation protein WCOR413 family
At1g27430	2.06																											.										.	[35.1.1023] not assigned.no ontology	GYF domain-containing protein
At5g50530 At5g50640	2.03																											.										.	[35.1.1023] not assigned.no ontology
At2g44510	2.01																											.										.	[35.1.1023] not assigned.no ontology	CDK inhibitor P21 binding protein
At1g15740	2																											.										.	[35.1.1023] not assigned.no ontology	Leucine-rich repeat family protein
At2g42140	1.99																											.										.	[35.1.1023] not assigned.no ontology	VQ motif-containing protein
At2g22510	3.42																											.										.	[35.1.41] not assigned.no ontology.hydroxyproline rich proteins	hydroxyproline-rich glycoprotein family protein
At1g23050	3.07																											.										.	[35.1.41] not assigned.no ontology.hydroxyproline rich proteins	hydroxyproline-rich glycoprotein family protein
At1g04930	2.4																											.										.	[35.1.41] not assigned.no ontology.hydroxyproline rich proteins	hydroxyproline-rich glycoprotein family protein
At1g27240	2.55																											.										.	[35.1.25] not assigned.no ontology.paired amphipathic helix repeat-containing protein	Paired amphipathic helix (PAH2) superfamily protein
At2g05380	4.06																											.										.	[35.1.40] not assigned.no ontology.glycine rich proteins	GRP3S__glycine-rich protein 3 short isoform
At4g15460	2.66																											.										.	[35.1.40] not assigned.no ontology.glycine rich proteins	glycine-rich protein
At2g05520	2.04																											.										.	[35.1.40] not assigned.no ontology.glycine rich proteins	ATGRP-3_ATGRP3_GRP-3_GRP3__glycine-rich protein 3
At5g45310	11.87																											.										.	[35.2.1001] not assigned.unknown
At3g02390	10.05																											.										.	[35.2.1001] not assigned.unknown
At3g15605	7.71																											.										.	[35.2.1001] not assigned.unknown	nucleic acid binding
At3g15550	4.1																											.										.	[35.2.1001] not assigned.unknown
At5g49260	4.01																											.										.	[35.2.1001] not assigned.unknown
At4g04630	3.99																											.										.	[35.2.1001] not assigned.unknown	Protein of unknown function, DUF584
At1g64800	3.88																											.										.	[35.2.1001] not assigned.unknown	DNA binding;sequence-specific DNA binding transcription factors
At1g07860	3.63																											.										.	[35.2.1001] not assigned.unknown
At1g36940	3.56																											.										.	[35.2.1001] not assigned.unknown
At1g17665	3.54																											.										.	[35.2.1001] not assigned.unknown
At1g76250	3.54																											.										.	[35.2.1001] not assigned.unknown
At5g07380	3.46																											.										.	[35.2.1001] not assigned.unknown
At1g54540	3.39																											.										.	[35.2.1001] not assigned.unknown	Late embryogenesis abundant (LEA) hydroxyproline-rich glycoprotein family
At1g72060 At1g72070	3.36																											.										.	[35.2.1001] not assigned.unknown
At3g29300	3.26																											.										.	[35.2.1001] not assigned.unknown
At3g07350	3.18																											.										.	[35.2.1001] not assigned.unknown	Protein of unknown function (DUF506)
At5g23380	3.11																											.										.	[35.2.1001] not assigned.unknown	Protein of unknown function (DUF789)
At2g31035	3.03																											.										.	[35.2.1001] not assigned.unknown
At5g16160	3.01																											.										.	[35.2.1001] not assigned.unknown
At5g42900	2.99																											.										.	[35.2.1001] not assigned.unknown	COR27__cold regulated gene 27
At1g22890	2.97																											.										.	[35.2.1001] not assigned.unknown
At1g80245	2.97																											.										.	[35.2.1001] not assigned.unknown	Spc97 / Spc98 family of spindle pole body (SBP) component
At3g48120	2.93																											.										.	[35.2.1001] not assigned.unknown
At5g02020	2.9																											.										.	[35.2.1001] not assigned.unknown	SIS__
At5g25840	2.81																											.										.	[35.2.1001] not assigned.unknown	Protein of unknown function (DUF1677)
At4g33980	2.8																											.										.	[35.2.1001] not assigned.unknown
At5g20640	2.72																											.										.	[35.2.1001] not assigned.unknown	Protein of unknown function (DUF567)
At2g20670	2.7																											.										.	[35.2.1001] not assigned.unknown	Protein of unknown function (DUF506)
At4g12930	2.7																											.										.	[35.2.1001] not assigned.unknown
At2g24310	2.67																											.										.	[35.2.1001] not assigned.unknown
At2g42180	2.66																											.										.	[35.2.1001] not assigned.unknown
At3g06080	2.65																											.										.	[35.2.1001] not assigned.unknown	TBL10__Plant protein of unknown function (DUF828)
At3g22430	2.63																											.										.	[35.2.1001] not assigned.unknown
At1g21060	2.63																											.										.	[35.2.1001] not assigned.unknown	Protein of unknown function, DUF547
At2g27900	2.1																											.										.	[35.2.1001] not assigned.unknown
At4g10910 At4g10920	2.56																											.										.	[35.2.1001] not assigned.unknown
At3g12540	2.56																											.										.	[35.2.1001] not assigned.unknown	Protein of unknown function, DUF547
At1g19020	2.52																											.										.	[35.2.1001] not assigned.unknown
At1g32120	2.51																											.										.	[35.2.1001] not assigned.unknown
At5g52900	2.49																											.										.	[35.2.1001] not assigned.unknown	MAKR6__
At5g63480	2.4																											.										.	[35.2.1001] not assigned.unknown
At5g57785	2.33																											.										.	[35.2.1001] not assigned.unknown
At2g42870	2.33																											.										.	[35.2.1001] not assigned.unknown	HLH1_PAR1__phy rapidly regulated 1
At5g57880	2.3																											.										.	[35.2.1001] not assigned.unknown	ATPRD2_MPS1_PRD2__multipolar spindle 1
At1g10690	2.3																											.										.	[35.2.1001] not assigned.unknown
At5g25270	2.29																											.										.	[35.2.1001] not assigned.unknown	Ubiquitin-like superfamily protein
At3g60420	2.27																											.										.	[35.2.1001] not assigned.unknown	Phosphoglycerate mutase family protein
At4g37295	2.27																											.										.	[35.2.1001] not assigned.unknown
At1g29195	2.27																											.										.	[35.2.1001] not assigned.unknown
At3g09310	2.25																											.										.	[35.2.1001] not assigned.unknown
At3g01430	2.25																											.										.	[35.2.1001] not assigned.unknown
At1g70950	2.24																											.										.	[35.2.1001] not assigned.unknown	TPX2 (targeting protein for Xklp2) protein family
At1g64570	2.23																											.										.	[35.2.1001] not assigned.unknown	DUO3__Homeodomain-like superfamily protein
At1g24851 At1g25025 At1g25112 At1g25180	2.22																											.										.	[35.2.1001] not assigned.unknown
At3g20340	2.22																											.										.	[35.2.1001] not assigned.unknown
At2g35950	2.18																											.										.	[35.2.1001] not assigned.unknown	EDA12__embryo sac development arrest 12
At5g18040	2.18																											.										.	[35.2.1001] not assigned.unknown	HTT2__
At5g06440	2.17																											.										.	[35.2.1001] not assigned.unknown
At2g32970	2.17																											.										.	[35.2.1001] not assigned.unknown
At1g33055	2.16																											.										.	[35.2.1001] not assigned.unknown
At1g67910	2.16																											.										.	[35.2.1001] not assigned.unknown
At5g61110	2.15																											.										.	[35.2.1001] not assigned.unknown	zinc ion binding
At3g13980	2.15																											.										.	[35.2.1001] not assigned.unknown
At2g31580 At2g32330	2.14																											.										.	[35.2.1001] not assigned.unknown
At5g02650	2.13																											.										.	[35.2.1001] not assigned.unknown
At5g53220	2.11																											.										.	[35.2.1001] not assigned.unknown
At5g25240	2.11																											.										.	[35.2.1001] not assigned.unknown
At2g27900	2.1																											.										.	[35.2.1001] not assigned.unknown
At3g20450	2.09																											.										.	[35.2.1001] not assigned.unknown	B-cell receptor-associated protein 31-like
At3g10020	2.09																											.										.	[35.2.1001] not assigned.unknown
At1g14680	2.09																											.										.	[35.2.1001] not assigned.unknown
At1g27290	2.07																											.										.	[35.2.1001] not assigned.unknown
At1g54120	2.07																											.										.	[35.2.1001] not assigned.unknown
At3g03170	2.07																											.										.	[35.2.1001] not assigned.unknown
At3g12420	2.06																											.										.	[35.2.1001] not assigned.unknown	Polynucleotidyl transferase, ribonuclease H-like superfamily protein
At2g40150	2.06																											.										.	[35.2.1001] not assigned.unknown	TBL28__TRICHOME BIREFRINGENCE-LIKE 28
At1g67540	2.05																											.										.	[35.2.1001] not assigned.unknown
At3g50850	2.05																											.										.	[35.2.1001] not assigned.unknown	Putative methyltransferase family protein
At2g37480	2.04																											.										.	[35.2.1001] not assigned.unknown
At3g26850	2.04																											.										.	[35.2.1001] not assigned.unknown	histone-lysine N-methyltransferases
At3g59490	2.03																											.										.	[35.2.1001] not assigned.unknown
At5g27730	2.02																											.										.	[35.2.1001] not assigned.unknown	Protein of unknown function (DUF1624)
At5g46560	2.02																											.										.	[35.2.1001] not assigned.unknown
At3g55910	2.01																											.										.	[35.2.1001] not assigned.unknown
At1g16910	2																											.										.	[35.2.1001] not assigned.unknown	LSH8__Protein of unknown function (DUF640)
At2g37750	2																											.										.	[35.2.1001] not assigned.unknown
At3g04160	2																											.										.	[35.2.1001] not assigned.unknown
At1g27860 At1g28500	2																											.										.	[35.2.1001] not assigned.unknown
At5g56980	2																											.										.	[35.2.1001] not assigned.unknown
At5g63690	1.99																											.										.	[35.2.1001] not assigned.unknown	Nucleic acid-binding, OB-fold-like protein
At1g62460 At4g09455	4.87					.																																.	[28.1.1.3] DNA.synthesis/chromatin structure.retrotransposon/transposase.copia-like retrotransposon
At3g21040	3.42					.																																.	[28.1.1.3] DNA.synthesis/chromatin structure.retrotransposon/transposase.copia-like retrotransposon	transposable element gene
At1g58050 At1g58060	2.8					.																																.	[28.1] DNA.synthesis/chromatin structure
At2g18820	2.74					.																																.	[28.1] DNA.synthesis/chromatin structure	transposable element gene
At5g34920 At5g59620	2.08					.																																.	[28.1.1.5] DNA.synthesis/chromatin structure.retrotransposon/transposase.CACTA-like transposase
At4g08220	2.28					.																																.	[28.1.1.7] DNA.synthesis/chromatin structure.retrotransposon/transposase.mutator-like transposase	transposable element gene
At1g80420	2.74					.																																.	[28.2] DNA.repair	ATXRCC1_XRCC1__BRCT domain-containing DNA repair protein
At3g12040	2.7					.																																.	[28.2] DNA.repair	DNA-3-methyladenine glycosylase (MAG)
At5g20850	2.09					.																																.	[28.2] DNA.repair	ATRAD51_RAD51__RAS associated with diabetes protein 51
At1g02670	2.08					.																																.	[28.2] DNA.repair	P-loop containing nucleoside triphosphate hydrolases superfamily protein
At1g49920	2.13					.																																.	[28.99] DNA.unspecified	MuDR family transposase
At1g49940	3.21													.																								.	[31.1] cell.organisation
At5g52120	2.46													.																								.	[31.1] cell.organisation	AtPP2-A14_PP2-A14__phloem protein 2-A14
At3g63480	2.46													.																								.	[31.1] cell.organisation	ATP binding microtubule motor family protein
At4g34970	2.43													.																								.	[31.1] cell.organisation	ADF9__actin depolymerizing factor 9
At2g30910 At2g31300	2.27													.																								.	[31.1] cell.organisation
At5g27550	2.12													.																								.	[31.1] cell.organisation	P-loop containing nucleoside triphosphate hydrolases superfamily protein
At5g27950	2.04													.																								.	[31.1] cell.organisation	P-loop containing nucleoside triphosphate hydrolases superfamily protein
At5g56180	2													.																								.	[31.1] cell.organisation	ARP8_ATARP8__actin-related protein 8
At1g12730	2.23													.																								.	[31.2] cell.division	GPI transamidase subunit PIG-U
At5g05490	2.2													.																								.	[31.2] cell.division	AtREC8_DIF1_REC8_SYN1__Rad21/Rec8-like family protein
At1g66510	2.15													.																								.	[31.2] cell.division	AAR2 protein family
At3g13210 At5g45990	3.75													.																								.	[31.3] cell.cycle
At4g30820	2.18													.																								.	[31.3] cell.cycle	cyclin-dependent kinase-activating kinase assembly factor-related / CDK-activating kinase assembly factor-related
At3g51110	2.03													.																								.	[31.3] cell.cycle	Tetratricopeptide repeat (TPR)-like superfamily protein
At4g08180	2.65													.																								.	[31.4] cell.vesicle transport	ORP1C__OSBP(oxysterol binding protein)-related protein 1C
At5g01770	2.26													.																								.	[31.99] cell.unspecified	ATRAPTOR1A_RAPTOR1A_RAPTOR2__HEAT repeat ;WD domain, G-beta repeat protein protein
At4g03205	2.31																																			.		.	[19.8] tetrapyrrole synthesis.coproporphyrinogen III oxidase	hemf2__Coproporphyrinogen III oxidase
At3g13790	2.27																					.																.	[2.2.1.3.2] major CHO metabolism.degradation.sucrose.invertases.cell wall	ATBFRUCT1_ATCWINV1__Glycosyl hydrolases family 32 protein
At5g55700	2.88																					.																.	[2.2.2.1.2] major CHO metabolism.degradation.starch.starch cleavage.beta amylase	BAM4_BMY6__beta-amylase 4
At3g57520	2.13																								.													.	[3.1.2.2] minor CHO metabolism.raffinose family.raffinose synthases.putative	AtSIP2_RS2_SIP2__seed imbibition 2
At1g70290	2.62																								.													.	[3.2.3] minor CHO metabolism.trehalose.potential TPS/TPP	ATTPS8_ATTPSC_TPS8__trehalose-6-phosphatase synthase S8
At2g18700	2.15																								.													.	[3.2.3] minor CHO metabolism.trehalose.potential TPS/TPP	ATTPS11_ATTPSB_TPS11__trehalose phosphatase/synthase 11
At1g23870	2.15																								.													.	[3.2.3] minor CHO metabolism.trehalose.potential TPS/TPP	ATTPS9_TPS9__trehalose-phosphatase/synthase 9
At2g19800	2.3																								.													.	[3.4.4] minor CHO metabolism.myo-inositol.myo inositol oxygenases	MIOX2__myo-inositol oxygenase 2
At5g06690	2.39																															.						.	[21.1] redox.thioredoxin	WCRKC1__WCRKC thioredoxin 1
At2g41330	2.19																															.						.	[21.4] redox.glutaredoxins	Glutaredoxin family protein
At3g62950	2.14																															.						.	[21.4] redox.glutaredoxins	Thioredoxin superfamily protein
At3g51480	2.29																																	.				.	[30.1] signalling.in sugar and nutrient physiology	ATGLR3.6_GLR3.6__glutamate receptor 3.6
At4g31710	2.2																																	.				.	[30.1] signalling.in sugar and nutrient physiology	ATGLR2.4_GLR2.4__glutamate receptor 2.4
At5g10250	7.37																																	.				.	[30.11] signalling.light	DOT3__Phototropic-responsive NPH3 family protein
At3g03510	3.44																																	.				.	[30.11] signalling.light	Phototropic-responsive NPH3 family protein
At1g02340	2.03																																	.				.	[30.11] signalling.light	FBI1_HFR1_REP1_RSF1__basic helix-loop-helix (bHLH) DNA-binding superfamily protein
At1g66880	4.11																																	.				.	[30.2.20] signalling.receptor kinases.wheat LRK10 like	Protein kinase superfamily protein
At1g78530	2.27																																	.				.	[30.2.13] signalling.receptor kinases.leucine rich repeat XIII	Protein kinase superfamily protein
At1g17230	2.04																																	.				.	[30.2.11] signalling.receptor kinases.leucine rich repeat XI	Leucine-rich receptor-like protein kinase family protein
At4g11530	2.03																																	.				.	[30.2.17] signalling.receptor kinases.DUF 26	CRK34__cysteine-rich RLK (RECEPTOR-like protein kinase) 34
At1g11350	6.9																																	.				.	[30.2.24] signalling.receptor kinases.S-locus glycoprotein like	CBRLK1_RKS2_SD1-13__S-domain-1 13
At1g65790 At1g65800	2.98																																	.				.	[30.2.24] signalling.receptor kinases.S-locus glycoprotein like
At3g46280	2.33																																	.				.	[30.2.99] signalling.receptor kinases.misc	protein kinase-related
At1g70690	2.23																																	.				.	[30.2.99] signalling.receptor kinases.misc	HWI1_PDLP5__Receptor-like protein kinase-related family protein
At5g60090	2.2																																	.				.	[30.2.99] signalling.receptor kinases.misc	Protein kinase superfamily protein
At5g61570	2.22																																	.				.	[30.2.3] signalling.receptor kinases.leucine rich repeat III	Protein kinase superfamily protein
At1g35710	2.11																																	.				.	[30.2.12] signalling.receptor kinases.leucine rich repeat XII	Protein kinase family protein with leucine-rich repeat domain
At2g32800	2.2																																	.				.	[30.2.19] signalling.receptor kinases.legume-lectin	AP4.3A_LecRK-S.2__protein kinase family protein
At5g55830	2.12																																	.				.	[30.2.19] signalling.receptor kinases.legume-lectin	LecRK-S.7__Concanavalin A-like lectin protein kinase family protein
At1g21250	2.19																																	.				.	[30.2.25] signalling.receptor kinases.wall associated kinase	AtWAK1_PRO25_WAK1__cell wall-associated kinase
At3g16490	3.31																																	.				.	[30.3] signalling.calcium	IQD26__IQ-domain 26
At2g17290	2.17																																	.				.	[30.3] signalling.calcium	ATCDPK3_ATCPK6_CPK6__Calcium-dependent protein kinase family protein
At4g33000	2.06																																	.				.	[30.3] signalling.calcium	ATCBL10_CBL10_SCABP8__calcineurin B-like protein 10
At4g29900	2.05																																	.				.	[30.3] signalling.calcium	ACA10_ATACA10_CIF1__autoinhibited Ca(2+)-ATPase 10
At1g66400	2.01																																	.				.	[30.3] signalling.calcium	CML23__calmodulin like 23
At2g15900	2.03																																	.				.	[30.4] signalling.phosphinositides	Phox-associated domain;Phox-like;Sorting nexin, C-terminal
At2g35170	2.25																																	.				.	[30.4.1] signalling.phosphinositides.phosphatidylinositol-4-phosphate 5-kinase	Histone H3 K4-specific methyltransferase SET7/9 family protein
At3g09910	7.47																																	.				.	[30.5] signalling.G-proteins	ATRAB18C_ATRABC2B_RABC2b__RAB GTPase homolog C2B
At4g12640	5.75																																	.				.	[30.5] signalling.G-proteins	RNA recognition motif (RRM)-containing protein
At1g02620	2.35																																	.				.	[30.5] signalling.G-proteins	Ras-related small GTP-binding family protein
At5g24390	2.09																																	.				.	[30.5] signalling.G-proteins	Ypt/Rab-GAP domain of gyp1p superfamily protein
At4g36450	2.14																																	.				.	[30.6] signalling.MAP kinases	ATMPK14_MPK14__mitogen-activated protein kinase 14
At1g10210	2.01																																	.				.	[30.6] signalling.MAP kinases	ATMPK1_MPK1__mitogen-activated protein kinase 1
At1g34760	3.88																																	.				.	[30.7] signalling.14-3-3 proteins	GF14 OMICRON_GRF11_RHS5__general regulatory factor 11
At3g21070	2.04				.																																	.	[18.1008] Co-factor and vitamine metabolism	ATNADK-1_NADK1__NAD kinase 1
At1g04620	2				.																																	.	[18.1008] Co-factor and vitamine metabolism	HCAR__coenzyme F420 hydrogenase family / dehydrogenase, beta subunit family
At1g10070	2.11				.								.																									.	[18.4.1] Co-factor and vitamine metabolism.pantothenate.branched-chain amino acid aminotransferase	ATBCAT-2_BCAT-2_BCAT2__branched-chain amino acid transaminase 2
At3g22231	3.88																																		.			.	[20.1.1001] stress.biotic	PCC1__pathogen and circadian controlled 1
At3g48720	2.6																																		.			.	[20.1.1001] stress.biotic	DCF__HXXXD-type acyl-transferase family protein
At1g20030	2.13																																		.			.	[20.1.1001] stress.biotic	Pathogenesis-related thaumatin superfamily protein
At1g61070	2.12																																		.			.	[20.1.1001] stress.biotic	LCR66_PDF2.4__low-molecular-weight cysteine-rich 66
At4g38670	2.08																																		.			.	[20.1.1001] stress.biotic	Pathogenesis-related thaumatin superfamily protein
At3g11010 At5g27060	6.27																																		.			.	[20.1.7] stress.biotic.PR-proteins
At5g46450	3.36																																		.			.	[20.1.7] stress.biotic.PR-proteins	Disease resistance protein (TIR-NBS-LRR class) family
At2g32660	3.04																																		.			.	[20.1.7] stress.biotic.PR-proteins	AtRLP22_RLP22__receptor like protein 22
At4g12400	2.44																																		.			.	[20.1003] stress	Hop3__stress-inducible protein, putative
At2g01530	5.01																																		.			.	[20.2.99] stress.abiotic.unspecified	MLP329_ZCE2__MLP-like protein 329
At4g13450	2.85																																		.			.	[20.2.99] stress.abiotic.unspecified	Adenine nucleotide alpha hydrolases-like superfamily protein
At2g43200	2.08																																		.			.	[20.2.3] stress.abiotic.drought/salt	S-adenosyl-L-methionine-dependent methyltransferases superfamily protein
At1g59980	3.48																																		.			.	[20.2.1] stress.abiotic.heat	ARL2_ATDJC39_GPS4__ARG1-like 2
At4g30350	2.31																																		.			.	[20.2.1] stress.abiotic.heat	SMXL2__Double Clp-N motif-containing P-loop nucleoside triphosphate hydrolases superfamily protein
At4g13830	2.2																																		.			.	[20.2.1] stress.abiotic.heat	DJC26_J20__DNAJ-like 20
At1g30820	2.77																												.									.	[23.1.1.10] nucleotide metabolism.synthesis.pyrimidine.CTP synthetase	CTP synthase family protein
At1g73980	2.31																												.									.	[23.3.2.2] nucleotide metabolism.salvage.nucleoside kinases.uridine kinase	Phosphoribulokinase / Uridine kinase family
At2g04430	2.06																												.									.	[23.3.3] nucleotide metabolism.salvage.NUDIX hydrolases	NUDT5_atnudt5__nudix hydrolase homolog 5
At5g08350	2.18																			.																		.	[17.1.3] hormone metabolism.abscisic acid.induced-regulated-responsive-activated	GRAM domain-containing protein / ABA-responsive protein-related
At3g12955	4.16																			.																		.	[17.2.3] hormone metabolism.auxin.induced-regulated-responsive-activated	SAUR74__SAUR-like auxin-responsive protein family
At4g27450	3.05																			.																		.	[17.2.3] hormone metabolism.auxin.induced-regulated-responsive-activated	Aluminium induced protein with YGL and LRDR motifs
At1g59500 At4g37390	3.03																			.																		.	[17.2.3] hormone metabolism.auxin.induced-regulated-responsive-activated
At1g56150	2.13																			.																		.	[17.2.3] hormone metabolism.auxin.induced-regulated-responsive-activated	SAUR71__SAUR-like auxin-responsive protein family
At3g62980	2.08																			.																		.	[17.2.2] hormone metabolism.auxin.signal transduction	AtTIR1_TIR1__F-box/RNI-like superfamily protein
At4g37580	2.9																			.																		.	[17.5.2] hormone metabolism.ethylene.signal transduction	COP3_HLS1_UNS2__Acyl-CoA N-acyltransferases (NAT) superfamily protein
At2g43820	3.05																			.																		.	[17.8.1.1.5] hormone metabolism.salicylic acid.synthesis-degradation.synthesis.SA glucosyltransferase ester and ether bond making SGE, SAG	ATSAGT1_GT_SAGT1_SGT1_UGT74F2__UDP-glucosyltransferase 74F2
At2g31810	2.93												.																									.	[13.1.4.1.1] amino acid metabolism.synthesis.branched chain group.common.acetolactate synthase	ACT domain-containing small subunit of acetolactate synthase protein
At1g10070	2.11				.								.																									.	[13.1.4.1.4] amino acid metabolism.synthesis.branched chain group.common.branched-chain amino acid aminotransferase	ATBCAT-2_BCAT-2_BCAT2__branched-chain amino acid transaminase 2
At1g67550	2.08												.																									.	[13.2.2.3.1001] amino acid metabolism.degradation.glutamate family.arginine	URE__urease
At3g13450	2.08												.																									.	[13.2.4.1] amino acid metabolism.degradation.branched chain group.shared	DIN4__Transketolase family protein
At1g03090	2.08												.																									.	[13.2.4.4] amino acid metabolism.degradation.branched chain group.leucine	MCCA__methylcrotonyl-CoA carboxylase alpha chain, mitochondrial / 3-methylcrotonyl-CoA carboxylase 1 (MCCA)
At4g21090	2.03																										.											.	[9.99] mitochondrial electron transport / ATP synthesis.unspecified	ATMFDX2_MFDX2__MITOCHONDRIAL FERREDOXIN 2
At3g25440	2.62									.																												.	[27.1.1] RNA.processing.splicing	RNA-binding CRS1 / YhbY (CRM) domain protein
At5g06520	2.24									.																												.	[27.1] RNA.processing	SWAP (Suppressor-of-White-APricot)/surp domain-containing protein
At5g45140	1.99									.																												.	[27.2] RNA.transcription	NRPC2__nuclear RNA polymerase C2
At1g73830	2.8									.																												.	[27.3.6] RNA.regulation of transcription.bHLH,Basic Helix-Loop-Helix family	BEE3__BR enhanced expression 3
At1g10610	2.32									.																												.	[27.3.6] RNA.regulation of transcription.bHLH,Basic Helix-Loop-Helix family	basic helix-loop-helix (bHLH) DNA-binding superfamily protein
At1g06170	2.31									.																												.	[27.3.6] RNA.regulation of transcription.bHLH,Basic Helix-Loop-Helix family	basic helix-loop-helix (bHLH) DNA-binding superfamily protein
At4g35540	3.25									.																												.	[27.3.50] RNA.regulation of transcription.General Transcription	PTF2__zinc ion binding;transcription regulators
At1g70510	2.96									.																												.	[27.3.22] RNA.regulation of transcription.HB,Homeobox transcription factor family	ATK1_KNAT2__KNOTTED-like from Arabidopsis thaliana 2
At4g16780	2.79									.																												.	[27.3.22] RNA.regulation of transcription.HB,Homeobox transcription factor family	ATHB-2_ATHB2_HAT4_HB-2__homeobox protein 2
At4g36740	2.15									.																												.	[27.3.22] RNA.regulation of transcription.HB,Homeobox transcription factor family	ATHB40_HB-5_HB40__homeobox protein 40
At2g26940	2.92									.																												.	[27.3.11] RNA.regulation of transcription.C2H2 zinc finger family	C2H2-type zinc finger family protein
At5g67450	2.19									.																												.	[27.3.11] RNA.regulation of transcription.C2H2 zinc finger family	AZF1_ZF1__zinc-finger protein 1
At5g04390	2.19									.																												.	[27.3.11] RNA.regulation of transcription.C2H2 zinc finger family	C2H2-type zinc finger family protein
At1g68190	3.27									.																												.	[27.3.7] RNA.regulation of transcription.C2C2(Zn) CO-like, Constans-like zinc finger family	BBX27__B-box zinc finger family protein
At1g74120	2.62									.																												.	[27.3.99] RNA.regulation of transcription.unclassified	Mitochondrial transcription termination factor family protein
At5g37055	2.29									.																												.	[27.3.99] RNA.regulation of transcription.unclassified	ATSWC6_SEF__HIT-type Zinc finger family protein
At5g24820	2.16									.																												.	[27.3.99] RNA.regulation of transcription.unclassified	Eukaryotic aspartyl protease family protein
At4g35590	2.35									.																												.	[27.3.60] RNA.regulation of transcription.NIN-like bZIP-related family	RKD5__RWP-RK domain-containing protein
At1g55580	2.52									.																												.	[27.3.21] RNA.regulation of transcription.GRAS transcription factor family	LAS_SCL18__GRAS family transcription factor
At5g65080	3.2									.																												.	[27.3.24] RNA.regulation of transcription.MADS box transcription factor family	AGL68_MAF5__K-box region and MADS-box transcription factor family protein
At5g10140	2.03									.																												.	[27.3.24] RNA.regulation of transcription.MADS box transcription factor family	AGL25_FLC_FLF_RSB6__K-box region and MADS-box transcription factor family protein
At3g03200	5.08									.						.																						.	[27.3.27] RNA.regulation of transcription.NAC domain transcription factor family	NAC045_anac045__NAC domain containing protein 45
At1g75250	3.82									.																												.	[27.3.26] RNA.regulation of transcription.MYB-related transcription factor family	ATRL6_RL6_RSM3__RAD-like 6
At3g10580	2.66									.																												.	[27.3.26] RNA.regulation of transcription.MYB-related transcription factor family	Homeodomain-like superfamily protein
At2g47260	4.75									.																												.	[27.3.32] RNA.regulation of transcription.WRKY domain transcription factor family	ATWRKY23_WRKY23__WRKY DNA-binding protein 23
At4g26440	2.38									.																												.	[27.3.32] RNA.regulation of transcription.WRKY domain transcription factor family	ATWRKY34_MSP3_WRKY34__WRKY DNA-binding protein 34
At2g46130	2.15									.																												.	[27.3.32] RNA.regulation of transcription.WRKY domain transcription factor family	ATWRKY43_WRKY43__WRKY DNA-binding protein 43
At1g18570	4.02									.																							.					.	[27.3.25] RNA.regulation of transcription.MYB domain transcription factor family	AtMYB51_BW51A_BW51B_HIG1_MYB51__myb domain protein 51
At3g18100	2.07									.																												.	[27.3.25] RNA.regulation of transcription.MYB domain transcription factor family	AtMYB4R1_MYB4R1__myb domain protein 4r1
At3g04030	2.02									.																												.	[27.3.25] RNA.regulation of transcription.MYB domain transcription factor family	MYR2__Homeodomain-like superfamily protein
At3g17010	3.53									.																												.	[27.3.41] RNA.regulation of transcription.B3 transcription factor family	REM22__AP2/B3-like transcriptional factor family protein
At5g32460	3.53									.																												.	[27.3.41] RNA.regulation of transcription.B3 transcription factor family	Transcriptional factor B3 family protein
At3g20810	2.71									.																												.	[27.3.57] RNA.regulation of transcription.JUMONJI family	JMJ30_JMJD5__2-oxoglutarate (2OG) and Fe(II)-dependent oxygenase superfamily protein
At1g11950	2.22									.																												.	[27.3.57] RNA.regulation of transcription.JUMONJI family	Transcription factor jumonji (jmjC) domain-containing protein
At1g15720	2.44									.																												.	[27.3.67] RNA.regulation of transcription.putative transcription regulator	TRFL5__TRF-like 5
At4g27330	2.25									.																												.	[27.3.67] RNA.regulation of transcription.putative transcription regulator	NZZ_SPL__sporocyteless (SPL)
At5g42700	2.32									.																												.	[27.3.9] RNA.regulation of transcription.C2C2(Zn) GATA transcription factor family	AP2/B3-like transcriptional factor family protein
At3g60530	2.31									.																												.	[27.3.9] RNA.regulation of transcription.C2C2(Zn) GATA transcription factor family	GATA4__GATA transcription factor 4
At2g20880	6.71									.																												.	[27.3.3] RNA.regulation of transcription.AP2/EREBP, APETALA2/Ethylene-responsive element binding protein family	AtERF53_ERF53__Integrase-type DNA-binding superfamily protein
At1g78080	3.4									.																												.	[27.3.3] RNA.regulation of transcription.AP2/EREBP, APETALA2/Ethylene-responsive element binding protein family	AtWIND1_RAP2.4_WIND1__related to AP2 4
At4g28140	3.35									.																												.	[27.3.3] RNA.regulation of transcription.AP2/EREBP, APETALA2/Ethylene-responsive element binding protein family	Integrase-type DNA-binding superfamily protein
At3g54990	3.29									.																												.	[27.3.3] RNA.regulation of transcription.AP2/EREBP, APETALA2/Ethylene-responsive element binding protein family	SMZ__Integrase-type DNA-binding superfamily protein
At1g13260	2.8									.																												.	[27.3.3] RNA.regulation of transcription.AP2/EREBP, APETALA2/Ethylene-responsive element binding protein family	AtRAV1_EDF4_RAV1__related to ABI3/VP1 1
At2g40340 At2g40350	2.77									.																												.	[27.3.3] RNA.regulation of transcription.AP2/EREBP, APETALA2/Ethylene-responsive element binding protein family
At1g79700	2.54									.																												.	[27.3.3] RNA.regulation of transcription.AP2/EREBP, APETALA2/Ethylene-responsive element binding protein family	WRI4__Integrase-type DNA-binding superfamily protein
At1g64380	2.35									.																												.	[27.3.3] RNA.regulation of transcription.AP2/EREBP, APETALA2/Ethylene-responsive element binding protein family	Integrase-type DNA-binding superfamily protein
At4g00390	2.95									.																												.	[27.3.49] RNA.regulation of transcription.GeBP like	DNA-binding storekeeper protein-related transcriptional regulator
At1g68200	2.91									.																												.	[27.3.12] RNA.regulation of transcription.C3H zinc finger family	Zinc finger C-x8-C-x5-C-x3-H type family protein
At2g35430	2.65									.																												.	[27.3.12] RNA.regulation of transcription.C3H zinc finger family	Zinc finger C-x8-C-x5-C-x3-H type family protein
At2g44710	2.79									.																												.	[27.4] RNA.RNA binding	RNA-binding (RRM/RBD/RNP motifs) family protein
Input Set (402 IDs):
AT1G18950, AT3G57820, AT1G76820, AT5G25440, AT2G42960, AT1G09440, AT2G17170, AT5G21170, AT3G57750, AT4G10730, AT3G46240, AT1G16220, AT5G57630, AT5G02760, AT1G26800, AT1G14200, AT2G42160, AT4G03510, AT5G22920, AT2G01735, AT4G17245, AT3G60220, AT5G61940, AT1G43140, AT2G22030, AT4G25710, AT2G34280 AT4G01640, AT1G80440, AT5G25290, AT4G23580, AT3G23880, AT3G26000, AT4G10925, AT2G29600, AT5G62860, AT2G…
Classified in Input Set (402 IDs):
AT1G33450 AT4G04780 AT5G15690, AT5G45310, AT2G17845, AT2G35730, AT3G02390, AT1G43140, AT1G61340, AT3G15605, AT3G09910, AT5G10250, AT1G11350, AT2G20880, AT3G11010 AT5G27060, AT2G48140, AT2G17170, AT4G12640, AT3G22640, AT5G14470, AT2G42480, AT2G22030, AT5G37980, AT1G20480, AT3G03200, AT5G57550, AT2G01530, AT5G06570, AT4G35770, AT1G62460 AT4G09455, AT3G26210, AT2G47260, AT4G20900, AT1G52690, AT3G600…

## Sheet: UP>1.9X-GO summary table
Classification SuperViewer w/ Bootstrap: GO Output
Normed Frequency is calculated as follows: (Number_in_Classinput_set/Number_Classifiedinput_set)/(Number_in_Classreference_set (25k)/Number_Classifiedreference_set)
The 3rd column of the normed value table represents the p-value of the hypergeometric distribution. It is calculated as follows: p = BC(M,x) * BC(N-M, n-x) / BC(N,n) with
BC as the binomial coefficient calculated as follows: BC(n,k) = n! / (k! * (n-k)!)
x as the number of input genes with the selected classification
n as the total number of input genes
M as the number of genes with the selected classification in the database (GO/MapMan)
N as the total number of genes in this database
P-values < 0.05 are printed bold.
I have calculated the mean and SD for 100 bootstraps of your input set (duplicates allowed). See the results in the two side-by-side tables below...
Categories of genes UP regulated >1.9X in bp er fil-10
Colour Key for Classification. Classification is based on ATH_GO_GOSLIM.20150630.txt. 71 gene IDs entered (69 of these have been classified). Sum is greater than number entered as genes can show homology to more than 1 functional class. Normed to frequency of class over all ID numbers (left) with absolute numbers in each class on right.
Normed to Freq. in arabidopsis set (± bootstrap StdDev, p-value)					Absolute values (± bootstrap StdDev, p-value)
Biological process					Biological process
	2.23	0.558	0.00427	transcription,DNA-dependent (Input set freq.: 0.17; 0.07)		33	4.4	0.044	other cellular processes (nr. in set: 11377)
	1.84	0.352	0.00468	other biological processes (Input set freq.: 0.24; 0.13)		29	4.2	0.061	other metabolic processes (nr. in set: 10251)
	1.8	0.638	0.053	signal transduction (Input set freq.: 0.1; 0.05)		18	3.7	0.096	unknown biological processes (nr. in set: 8102)
	1.34	0.399	0.078	cell organization and biogenesis (Input set freq.: 0.15; 0.11)		17	3.2	0.00468	other biological processes (nr. in set: 3757)
	1.3	0.324	0.081	response to abiotic or biotic stimulus (Input set freq.: 0.17; 0.13)		12	3.5	0.091	response to stress (nr. in set: 3915)
	1.25	0.366	0.091	response to stress (Input set freq.: 0.17; 0.13)		12	2.9	0.081	response to abiotic or biotic stimulus (nr. in set: 3763)
	1.18	0.156	0.044	other cellular processes (Input set freq.: 0.47; 0.4)		12	2.9	0.00427	transcription,DNA-dependent (nr. in set: 2191)
	1.15	0.165	0.061	other metabolic processes (Input set freq.: 0.42; 0.36)		11	3.2	0.078	cell organization and biogenesis (nr. in set: 3333)
	1.02	0.662	0.275	DNA or RNA metabolism (Input set freq.: 0.02; 0.02)		8	2.5	0.143	developmental processes (nr. in set: 3573)
	0.95	0.373	0.156	transport (Input set freq.: 0.1; 0.1)		7	2.5	0.093	protein metabolism (nr. in set: 4010)
	0.91	0.295	0.143	developmental processes (Input set freq.: 0.11; 0.12)		7	2.6	0.156	transport (nr. in set: 2999)
	0.9	0.19	0.096	unknown biological processes (Input set freq.: 0.26; 0.28)		7	2.4	0.053	signal transduction (nr. in set: 1583)
	0.71	0.259	0.093	protein metabolism (Input set freq.: 0.1; 0.14)		2	1.2	0.275	DNA or RNA metabolism (nr. in set: 793)
Molecular function					Molecular function
	2.68	0.697	0.00167	transcription factor activity (Input set freq.: 0.15; 0.05)		20	3.8	0.104	unknown molecular functions (nr. in set: 7873)
	1.95	0.602	0.018	protein binding (Input set freq.: 0.14; 0.07)		11	2.8	0.00167	transcription factor activity (nr. in set: 1670)
	1.28	0.467	0.126	transferase activity (Input set freq.: 0.1; 0.07)		10	3.1	0.018	protein binding (nr. in set: 2084)
	1.24	0.507	0.132	hydrolase activity (Input set freq.: 0.1; 0.08)		8	2.4	0.146	other binding (nr. in set: 3066)
	1.1	0.357	0.152	DNA or RNA binding (Input set freq.: 0.1; 0.09)		7	2.7	0.132	hydrolase activity (nr. in set: 2290)
	1.08	0.613	0.227	nucleic acid binding (Input set freq.: 0.04; 0.04)		7	2.5	0.126	transferase activity (nr. in set: 2223)
	1.06	0.334	0.146	other binding (Input set freq.: 0.11; 0.1)		7	2.2	0.152	DNA or RNA binding (nr. in set: 2592)
	1.03	0.199	0.104	unknown molecular functions (Input set freq.: 0.28; 0.27)		3	1.6	0.227	nucleic acid binding (nr. in set: 1128)
	0.95	0.543	0.229	kinase activity (Input set freq.: 0.04; 0.04)		3	1.7	0.168	other enzyme activity (nr. in set: 1848)
	0.79	0.635	0.36	other molecular functions (Input set freq.: 0.01; 0.01)		3	1.6	0.229	kinase activity (nr. in set: 1279)
	0.66	0.387	0.168	other enzyme activity (Input set freq.: 0.04; 0.06)		1	0.7	0.36	other molecular functions (nr. in set: 513)
	0.48	0.358	0.263	nucleotide binding (Input set freq.: 0.01; 0.02)		1	1	0.16	transporter activity (nr. in set: 1168)
	0.34	0.356	0.16	transporter activity (Input set freq.: 0.01; 0.04)		1	0.7	0.263	nucleotide binding (nr. in set: 838)
Cellular component					Cellular component
	1.5	0.172	0.00136	nucleus (Input set freq.: 0.5; 0.33)		35	4	0.00136	nucleus (nr. in set: 9473)
	1.3	0.38	0.101	extracellular (Input set freq.: 0.13; 0.09)		9	2.5	0.101	extracellular (nr. in set: 2804)
	0.78	0.577	0.258	other cellular components (Input set freq.: 0.02; 0.03)		7	2.7	0.00716	other cytoplasmic components (nr. in set: 6029)
	0.74	0.61	0.353	ER (Input set freq.: 0.01; 0.01)		5	2.1	0.038	chloroplast (nr. in set: 3962)
	0.69	0.575	0.344	cell wall (Input set freq.: 0.01; 0.02)		5	2.1	0.088	plasma membrane (nr. in set: 3263)
	0.62	0.276	0.088	plasma membrane (Input set freq.: 0.07; 0.11)		5	2.1	0.024	other intracellular components (nr. in set: 4274)
	0.51	0.222	0.038	chloroplast (Input set freq.: 0.07; 0.14)		4	1.8	0.033	mitochondria (nr. in set: 3565)
	0.48	0.314	0.133	cytosol (Input set freq.: 0.02; 0.06)		3	1.5	0.046	other membranes (nr. in set: 2860)
	0.47	0.188	0.00716	other cytoplasmic components (Input set freq.: 0.1; 0.21)		2	1.2	0.133	cytosol (nr. in set: 1693)
	0.47	0.21	0.024	other intracellular components (Input set freq.: 0.07; 0.15)		2	1.4	0.258	other cellular components (nr. in set: 1036)
	0.45	0.213	0.033	mitochondria (Input set freq.: 0.05; 0.12)		1	0.8	0.344	cell wall (nr. in set: 584)
	0.43	0.336	0.233	Golgi apparatus (Input set freq.: 0.01; 0.03)		1	0.7	0.233	Golgi apparatus (nr. in set: 927)
	0.42	0.223	0.046	other membranes (Input set freq.: 0.04; 0.1)		1	0.7	0.353	ER (nr. in set: 547)
	0.17	0.137	0.018	unknown cellular components (Input set freq.: 0.01; 0.08)		1	0.7	0.018	unknown cellular components (nr. in set: 2274)

## Sheet: UP>1.9X-MapMan summary table
Classification SuperViewer w/ Bootstrap:MapMan Output
Normed Frequency is calculated as follows: (Number_in_Classinput_set/Number_Classifiedinput_set)/(Number_in_Classreference_set (25k)/Number_Classifiedreference_set)
The 3rd column of the normed value table represents the p-value of the hypergeometric distribution. It is calculated as follows: p = BC(M,x) * BC(N-M, n-x) / BC(N,n) with
BC as the binomial coefficient calculated as follows: BC(n,k) = n! / (k! * (n-k)!)
x as the number of input genes with the selected classification
n as the total number of input genes
M as the number of genes with the selected classification in the database (GO/MapMan)
N as the total number of genes in this database
P-values < 0.05 are printed bold.
I have calculated the mean and SD for 100 bootstraps of your input set (duplicates allowed). See the results in the two side-by-side tables below...
Categories of genes UP regulated >1.9X in bp er fil-10
Colour Key for Classification. Classification is based on Ath_AGI_LOCUS_TAIR10_Aug2012.txt. 402 gene IDs entered (402 of these have been classified). Sum is greater than number entered as genes can show homology to more than 1 functional class. Normed to frequency of class over all ID numbers (left) with absolute numbers in each class on right.
Normed to Freq. in arabidopsis set (± bootstrap StdDev, p-value)					Absolute values (± bootstrap StdDev, p-value)
	3.37	1.495	0.013	minor CHO metabolism (Input set freq.: 0.01; 0)		135	9.1	0.034	not assigned (nr. in set: 11802)
	3.09	1.439	0.057	Co-factor and vitamine metabolism (Input set freq.: 0; 0)		50	6.2	0.004758	RNA (nr. in set: 3046)
	2.02	0.316	6.381e-05	signalling (Input set freq.: 0.08; 0.04)		42	5.9	0.003958	protein (nr. in set: 4838)
	1.9	0.45	0.003902	development (Input set freq.: 0.04; 0.02)		33	5.1	6.381e-05	signalling (nr. in set: 1363)
	1.74	1.349	0.326	tetrapyrrole synthesis (Input set freq.: 0; 0)		23	4.5	0.057	misc (nr. in set: 1589)
	1.65	0.909	0.22	major CHO metabolism (Input set freq.: 0; 0)		18	4.2	0.003902	development (nr. in set: 788)
	1.61	0.374	0.02	cell (Input set freq.: 0.03; 0.02)		17	3.4	0.041	transport (nr. in set: 1021)
	1.6	0.729	0.109	amino acid metabolism (Input set freq.: 0.01; 0)		16	3.7	0.02	cell (nr. in set: 830)
	1.39	0.282	0.041	transport (Input set freq.: 0.04; 0.03)		15	4.4	0.105	stress (nr. in set: 1228)
	1.39	0.761	0.195	nucleotide metabolism (Input set freq.: 0; 0)		11	3.2	1.053e-07	DNA (nr. in set: 3122)
	1.37	0.17	0.004758	RNA (Input set freq.: 0.12; 0.09)		8	3	0.12	hormone metabolism (nr. in set: 541)
	1.23	0.47	0.12	hormone metabolism (Input set freq.: 0.01; 0.01)		7	2.2	0.149	cell wall (nr. in set: 548)
	1.2	0.24	0.057	misc (Input set freq.: 0.05; 0.04)		5	2.2	0.013	minor CHO metabolism (nr. in set: 124)
	1.19	0.767	0.216	redox (Input set freq.: 0; 0)		5	2.2	0.109	amino acid metabolism (nr. in set: 260)
	1.06	0.347	0.149	cell wall (Input set freq.: 0.01; 0.01)		4	1.9	0.165	secondary metabolism (nr. in set: 444)
	1.02	0.3	0.105	stress (Input set freq.: 0.03; 0.03)		3	1.7	0.132	lipid metabolism (nr. in set: 429)
	0.95	0.065	0.034	not assigned (Input set freq.: 0.33; 0.35)		3	1.9	0.216	redox (nr. in set: 210)
	0.75	0.373	0.165	secondary metabolism (Input set freq.: 0; 0.01)		3	1.3	0.057	Co-factor and vitamine metabolism (nr. in set: 81)
	0.72	0.102	0.003958	protein (Input set freq.: 0.1; 0.14)		3	1.6	0.195	nucleotide metabolism (nr. in set: 180)
	0.58	0.332	0.132	lipid metabolism (Input set freq.: 0; 0.01)		2	1	0.22	major CHO metabolism (nr. in set: 101)
	0.55	0.446	0.297	mitochondrial electron transport / ATP synthesis (Input set freq.: 0; 0)		1	0.7	0.021	micro RNA, natural antisense etc (nr. in set: 460)
	0.29	0.087	1.053e-07	DNA (Input set freq.: 0.02; 0.09)		1	0.7	0.326	tetrapyrrole synthesis (nr. in set: 48)
	0.18	0.143	0.021	micro RNA, natural antisense etc (Input set freq.: 0; 0.01)		1	0.8	0.297	mitochondrial electron transport / ATP synthesis (nr. in set: 151)
