# Supplementary material for: A novel Filamentous Flower mutant suppresses brevipedicellus developmental defects and modulates glucosinolate and auxin levels
Source: PLoS One. 2017 May 11;12(5):e0177045. doi: 10.1371/journal.pone.0177045 (PMC5426679; doi:10.1371/journal.pone.0177045)
Supplement: S3 Table — (XLSX) [file pone.0177045.s006.xlsx]

## Sheet: DOWN>2.5X MapMan annotation
Classification SuperViewer w/ Bootstrap: Output http://bar.utoronto.ca/ntools/cgi-bin/ntools_classification_superviewer.cgi
Genes DOWN-regulated by >2.5 fold in bp er fil-10 vs. bp er
AGI ID	Fold ∆																																						Classification	Annotation
At1g74490	2.75108																														.							.	[29.4.1.57] protein.postranslational modification.kinase.receptor like cytoplasmatic kinase VII	Protein kinase superfamily protein
At5g60610	3.50642																														.							.	[29.5.11.4.3.2] protein.degradation.ubiquitin.E3.SCF.FBOX	F-box/RNI-like superfamily protein
At2g38900	17.8766																														.							.	[29.5.5] protein.degradation.serine protease	Serine protease inhibitor, potato inhibitor I-type family protein
At3g20210	3.38698																														.							.	[29.5] protein.degradation	DELTA-VPE_DELTAVPE__delta vacuolar processing enzyme
At2g24210	2.58471																																.					.	[16.1.5.1003] secondary metabolism.isoprenoids.terpenoids	TPS10__terpene synthase 10
At3g25810	2.63902																																.					.	[16.1.5.1003] secondary metabolism.isoprenoids.terpenoids	Terpenoid cyclases/Protein prenyltransferases superfamily protein
At1g78970	3.38698																																.					.	[16.1.5.1003] secondary metabolism.isoprenoids.terpenoids	ATLUP1_LUP1__lupeol synthase 1
At3g14530	3.83706																																.					.	[16.1.1.10] secondary metabolism.isoprenoids.non-mevalonate pathway.geranylgeranyl pyrophosphate synthase	Terpenoid synthases superfamily protein
At4g12910	2.57																																						secondary metabolism. Acyl transfer implicated in benzoylation and sinapoylation of glucosinolates	SCPL20__serine carboxypeptidase-like 20
At1g62560	4.31691																									.							.					.	[16.5.1.1.1.10] secondary metabolism.sulfur-containing.glucosinolates.synthesis.aliphatic.flavin-containing monooxygenase	FMO GS-OX3__flavin-monooxygenase glucosinolate S-oxygenase 3
At1g74090	3.45815																									.							.					.	[16.5.1.1.1.9] secondary metabolism.sulfur-containing.glucosinolates.synthesis.aliphatic.sulfotransferase	ATSOT18_ATST5B_SOT18__desulfo-glucosinolate sulfotransferase 18
At1g18590	4.02782																									.							.					.	[16.5.1.1.1.9] secondary metabolism.sulfur-containing.glucosinolates.synthesis.aliphatic.sulfotransferase	ATSOT17_ATST5C_SOT17__sulfotransferase 17
At5g23010	5.46416																																.					.	[16.5.1.1.1.2] secondary metabolism.sulfur-containing.glucosinolates.synthesis.aliphatic.methylthioalkylmalate synthase (MAM)	IMS3_MAM1__methylthioalkylmalate synthase 1
At4g12030	3.70635																																.				.	.	[16.5.1.4.1] secondary metabolism.sulfur-containing.glucosinolates.transport.aliphatic	BASS5_BAT5__bile acid transporter 5
At4g13770	3.29436																									.							.					.	[16.5.1.1.1.7] secondary metabolism.sulfur-containing.glucosinolates.synthesis.aliphatic.CYP83A1 phenylacetaldoxime monooxygenase	CYP83A1_REF2__cytochrome P450, family 83, subfamily A, polypeptide 1
At3g19710	11.2356												.																				.					.	[16.5.1.1.1.1] secondary metabolism.sulfur-containing.glucosinolates.synthesis.aliphatic.branched-chain amino acid aminotransferase (BCAT/MAAT)	BCAT4__branched-chain aminotransferase4
At3g58990	3.83706																																.					.	[16.5.1.1.1.4] secondary metabolism.sulfur-containing.glucosinolates.synthesis.aliphatic.methylthioalkylmalate isomerase small subunit (MAM-IS)	IPMI1__isopropylmalate isomerase 1
At2g43100	4.95883																																.					.	[16.5.1.1.1.4] secondary metabolism.sulfur-containing.glucosinolates.synthesis.aliphatic.methylthioalkylmalate isomerase small subunit (MAM-IS)	ATLEUD1_IPMI2__isopropylmalate isomerase 2
At5g42800	6.27667																																.					.	[16.8.3.1] secondary metabolism.flavonoids.dihydroflavonols.dihydroflavonol 4-reductase	DFR_M318_TT3__dihydroflavonol 4-reductase
At4g22870	5.6962																																.					.	[16.8.1.1] secondary metabolism.flavonoids.anthocyanins.leucocyanidin dioxygenase	2-oxoglutarate (2OG) and Fe(II)-dependent oxygenase superfamily protein
At1g02820	3.09513															.																						.	[33.2] development.late embryogenesis abundant	Late embryogenesis abundant 3 (LEA3) family protein
At2g39060	2.49666															.																						.	[33.99] development.unspecified	AtSWEET9_SWEET9__Nodulin MtN3 family protein
At1g65480	2.65737															.																						.	[33.99] development.unspecified	FT__PEBP (phosphatidylethanolamine-binding protein) family protein
At5g01870	2.47942																				.																	.	[11.6] lipid metabolism.lipid transfer proteins etc	Bifunctional inhibitor/lipid-transfer protein/seed storage 2S albumin superfamily protein
At3g20520	2.88786																				.																	.	[11.9.3.3] lipid metabolism.lipid degradation.lysophospholipases.glycerophosphodiester phosphodiesterase	GDPDL5_SVL3__SHV3-like 3
At3g48580	2.63902														.																							.	[10.7] cell wall.modification	XTH11__xyloglucan endotransglucosylase/hydrolase 11
At5g49180	2.78949														.																							.	[10.8.1] cell wall.pectin*esterases.PME	Plant invertase/pectin methylesterase inhibitor superfamily
At3g20100	2.65737																									.												.	[26.10] misc.cytochrome P450	CYP705A19__cytochrome P450, family 705, subfamily A, polypeptide 19
At4g32170	2.8481																									.												.	[26.10] misc.cytochrome P450	CYP96A2__cytochrome P450, family 96, subfamily A, polypeptide 2
At5g52320	3.20428																									.												.	[26.10] misc.cytochrome P450	CYP96A4__cytochrome P450, family 96, subfamily A, polypeptide 4
At2g46960	6.6807																									.												.	[26.10] misc.cytochrome P450	CYP709B1__cytochrome P450, family 709, subfamily B, polypeptide 1
At5g06720	2.86791																									.												.	[26.12] misc.peroxidases	ATPA2_PA2__peroxidase 2
At5g05340	3.91768																									.												.	[26.12] misc.peroxidases	Peroxidase superfamily protein
At2g39330	12.295																									.												.	[26.16] misc.myrosinases-lectin-jacalin	JAL23__jacalin-related lectin 23
At4g15750	11.0809																									.												.	[26.18] misc.invertase/pectin methylesterase inhibitor family protein	Plant invertase/pectin methylesterase inhibitor superfamily protein
At4g12880	2.58471																									.												.	[26.19] misc.plastocyanin-like	AtENODL19_ENODL19__early nodulin-like protein 19
At2g24190	2.77022																									.												.	[26.22] misc.short chain dehydrogenase/reductase (SDR)	SDR2__NAD(P)-binding Rossmann-fold superfamily protein
At1g29660	3.16017																									.												.	[26.28] misc.GDSL-motif lipase	GDSL-like Lipase/Acylhydrolase superfamily protein
At3g60140	6.58873																									.												.	[26.3] misc.gluco-, galacto- and mannosidases	BGLU30_DIN2_SRG2__Glycosyl hydrolase superfamily protein
At2g44560	2.73208																									.												.	[26.3.4] misc.gluco-, galacto- and mannosidases.endoglucanase	AtGH9B11_GH9B11__glycosyl hydrolase 9B11
At1g30710	3.09513																									.												.	[26.8] misc.nitrilases, *nitrile lyases, berberine bridge enzymes, reticuline oxidases, troponine reductases	FAD-binding Berberine family protein
At1g02920	3.53081																									.												.	[26.9] misc.glutathione S transferases	ATGST11_ATGSTF7_ATGSTF8_GST11_GSTF7__glutathione S-transferase 7
At5g17220	4.02782																									.												.	[26.9] misc.glutathione S transferases	ATGSTF12_GST26_GSTF12_TT19__glutathione S-transferase phi 12
At3g03190	4.22807																									.												.	[26.9] misc.glutathione S transferases	ATGSTF11_ATGSTF6_GSTF11__glutathione S-transferase F11
At1g17260	4.02782																																				.	.	[34.1] transport.p- and v-ATPases	AHA10__autoinhibited H(+)-ATPase isoform 10
At1g80760	2.56685																																				.	.	[34.19.3] transport.Major Intrinsic Proteins.NIP	NIP6_NIP6;1_NLM7__NOD26-like intrinsic protein 6;1
At4g12890	2.73208																											.										.	[35.1.1023] not assigned.no ontology	Gamma interferon responsive lysosomal thiol (GILT) reductase family protein
At1g49320	2.82843																											.										.	[35.1.1023] not assigned.no ontology	ATUSPL1_USPL1__unknown seed protein like 1
At4g12960	2.86791																											.										.	[35.1.1023] not assigned.no ontology	AtGILT_GILT__Gamma interferon responsive lysosomal thiol (GILT) reductase family protein
At5g58782	3.41054																											.										.	[35.1.1023] not assigned.no ontology	Undecaprenyl pyrophosphate synthetase family protein
At5g21020	2.51403																											.										.	[35.2.1001] not assigned.unknown	unknown protein; FUNCTIONS IN: molecular_function unknown; INVOLVED IN: biological_process unknown; LOCATED IN: endomembrane system; Has 35333 Blast hits to 34131 proteins in 2444 species: Archae - 798; Bacteria - 22429; Metazoa - 974; Fungi - 991; Plants - 531; Viruses - 0; Other Eukaryotes - 9610 (source: NCBI BLink).
At5g48540	2.73208																											.										.	[35.2.1001] not assigned.unknown	receptor-like protein kinase-related family protein
At3g49270	5.38893																											.										.	[35.2.1001] not assigned.unknown	FUNCTIONS IN: molecular_function unknown; INVOLVED IN: biological_process unknown; LOCATED IN: endomembrane system; EXPRESSED IN: 6 plant structures; EXPRESSED DURING: 4 anthesis, C globular stage, petal differentiation and expansion stage; BEST Arabidopsis thaliana protein match is: proline-rich family protein (TAIR:AT3G49300.1); Has 61 Blast hits to 44 proteins in 12 species: Archae - 0; Bacter…
At1g56430	4.22807																						.															.	[15.2] metal handling.binding, chelation and storage	ATNAS4_NAS4__nicotianamine synthase 4
At1g37130	3.24901						.																															.	[12.1.1] N-metabolism.nitrate metabolism.NR	ATNR2_B29_CHL3_NIA2_NIA2-1_NR_NR2__nitrate reductase 2
At2g43620	2.60268																																		.			.	[20.1.1001] stress.biotic	Chitinase family protein
At1g73260	3.22657																																		.			.	[20.1.7.6.1] stress.biotic.PR-proteins.proteinase inhibitors.trypsin inhibitor	ATKTI1_KTI1__kunitz trypsin inhibitor 1
At3g24510	5.9794																																		.			.	[20.1.7.12] stress.biotic.PR-proteins.plant defensins	Defensin-like (DEFL) family protein
At1g72260	3.22657																																		.			.	[20.1.2] stress.biotic.receptors	THI2.1_THI2.1.1__thionin 2.1
At4g11650	3.78423																																		.			.	[20.2.1001] stress.abiotic	ATOSM34_OSM34__osmotin 34
At1g54070	2.73208																			.																		.	[17.2.3] hormone metabolism.auxin.induced-regulated-responsive-activated	Dormancy/auxin associated family protein
At2g30810	12.9063																			.																		.	[17.6.3] hormone metabolism.gibberelin.induced-regulated-responsive-activated	Gibberellin-regulated family protein
At1g62800	4.08405												.																									.	[13.1.1.2.1] amino acid metabolism.synthesis.central amino acid metabolism.aspartate.aspartate aminotransferase	ASP4__aspartate aminotransferase 4

## Sheet: DOWN>2.5X MapMan summary table
Classification SuperViewer w/ Bootstrap:Mapman Output
Normed Frequency is calculated as follows: (Number_in_Classinput_set/Number_Classifiedinput_set)/(Number_in_Classreference_set (25k)/Number_Classifiedreference_set)
The 3rd column of the normed value table represents the p-value of the hypergeometric distribution. It is calculated as follows: p = BC(M,x) * BC(N-M, n-x) / BC(N,n) with
BC as the binomial coefficient calculated as follows: BC(n,k) = n! / (k! * (n-k)!)
x as the number of input genes with the selected classification
n as the total number of input genes
M as the number of genes with the selected classification in the database (GO/MapMan)
N as the total number of genes in this database
P-values < 0.05 are printed bold.
I have calculated the mean and SD for 100 bootstraps of your input set (duplicates allowed). See the results in the two side-by-side tables below...
Categories of genes DOWN regulated in bp er fil-10 by >2.5 fold
Colour Key for Classification. Classification is based on Ath_AGI_LOCUS_TAIR10_Aug2012.txt. 63 gene IDs entered (63 of these have been classified). Sum is greater than number entered as genes can show homology to more than 1 functional class. Normed to frequency of class over all ID numbers (left) with absolute numbers in each class on right.
Normed to Freq. in arabidopsis set (± bootstrap StdDev, p-value)					Absolute values (± bootstrap StdDev, p-value)
	20.51	18.973	0.047	N-metabolism (Input set freq.: 0.01; 0)		21	4.3	4.824e-13	misc (nr. in set: 1589)
	18.01	3.801	3.4e-15	secondary metabolism (Input set freq.: 0.23; 0.01)		15	3.1	3.4e-15	secondary metabolism (nr. in set: 444)
	7.04	1.473	4.824e-13	misc (Input set freq.: 0.33; 0.04)		7	2.6	1.079e-05	not assigned (nr. in set: 11802)
	6.42	6.47	0.134	metal handling (Input set freq.: 0.01; 0)		5	2	0.053	protein (nr. in set: 4838)
	4.1	1.735	0.073	amino acid metabolism (Input set freq.: 0.03; 0)		5	1.9	0.053	stress (nr. in set: 1228)
	2.48	1.583	0.145	lipid metabolism (Input set freq.: 0.03; 0.01)		3	1.4	0.123	development (nr. in set: 788)
	2.17	0.877	0.053	stress (Input set freq.: 0.07; 0.03)		3	1.5	0.175	transport (nr. in set: 1021)
	2.03	0.995	0.123	development (Input set freq.: 0.04; 0.02)		2	1.2	0.145	lipid metabolism (nr. in set: 429)
	1.97	0.924	0.188	hormone metabolism (Input set freq.: 0.03; 0.01)		2	1	0.191	cell wall (nr. in set: 548)
	1.94	1.053	0.191	cell wall (Input set freq.: 0.03; 0.01)		2	0.9	0.188	hormone metabolism (nr. in set: 541)
	1.56	0.831	0.175	transport (Input set freq.: 0.04; 0.03)		2	0.8	0.073	amino acid metabolism (nr. in set: 260)
	0.55	0.229	0.053	protein (Input set freq.: 0.07; 0.14)		1	0.9	0.134	metal handling (nr. in set: 83)
	0.31	0.122	1.079e-05	not assigned (Input set freq.: 0.11; 0.35)		1	0.9	0.047	N-metabolism (nr. in set: 26)

## Sheet: DOWN>2.5X GO summary table
Classification SuperViewer w/ Bootstrap:GO Output
Normed Frequency is calculated as follows: (Number_in_Classinput_set/Number_Classifiedinput_set)/(Number_in_Classreference_set (25k)/Number_Classifiedreference_set)
The 3rd column of the normed value table represents the p-value of the hypergeometric distribution. It is calculated as follows: p = BC(M,x) * BC(N-M, n-x) / BC(N,n) with
BC as the binomial coefficient calculated as follows: BC(n,k) = n! / (k! * (n-k)!)
x as the number of input genes with the selected classification
n as the total number of input genes
M as the number of genes with the selected classification in the database (GO/MapMan)
N as the total number of genes in this database
P-values < 0.05 are printed bold.
I have calculated the mean and SD for 100 bootstraps of your input set (duplicates allowed). See the results in the two side-by-side tables below...
Categories of genes DOWN regulated in bp er fil-10 by >2.5 fold
Colour Key for Classification. Classification is based on ATH_GO_GOSLIM.20150630.txt. 63 gene IDs entered (63 of these have been classified). Sum is greater than number entered as genes can show homology to more than 1 functional class. Normed to frequency of class over all ID numbers (left) with absolute numbers in each class on right.
Normed to Freq. in arabidopsis set (± bootstrap StdDev, p-value)					Absolute values (± bootstrap StdDev, p-value)
Biological process					Biological process
	2.01	0.42	0.001902	response to abiotic or biotic stimulus (Input set freq.: 0.26; 0.13)		29	3.3	0.067	other cellular processes (nr. in set: 11377)
	1.71	0.407	0.013	response to stress (Input set freq.: 0.23; 0.13)		27	4.1	0.058	other metabolic processes (nr. in set: 10251)
	1.3	0.336	0.086	other biological processes (Input set freq.: 0.17; 0.13)		17	3.4	0.001902	response to abiotic or biotic stimulus (nr. in set: 3763)
	1.19	0.39	0.131	transport (Input set freq.: 0.12; 0.1)		15	3.5	0.013	response to stress (nr. in set: 3915)
	1.17	0.182	0.058	other metabolic processes (Input set freq.: 0.42; 0.36)		11	2.7	0.086	other biological processes (nr. in set: 3757)
	1.13	0.135	0.067	other cellular processes (Input set freq.: 0.46; 0.4)		8	2.5	0.131	transport (nr. in set: 2999)
	1	0.347	0.15	developmental processes (Input set freq.: 0.12; 0.12)		8	2.7	0.15	developmental processes (nr. in set: 3573)
	0.56	0.365	0.181	signal transduction (Input set freq.: 0.03; 0.05)		6	2	0.0001503	unknown biological processes (nr. in set: 8102)
	0.53	0.242	0.069	cell organization and biogenesis (Input set freq.: 0.06; 0.11)		4	1.7	0.069	cell organization and biogenesis (nr. in set: 3333)
	0.33	0.115	0.0001503	unknown biological processes (Input set freq.: 0.09; 0.28)		2	1.2	0.003333	protein metabolism (nr. in set: 4010)
	0.22	0.134	0.003333	protein metabolism (Input set freq.: 0.03; 0.14)		2	1.2	0.181	signal transduction (nr. in set: 1583)
Molecular function					Molecular function
	3.62	0.793	8.281e-06	other enzyme activity (Input set freq.: 0.23; 0.06)		15	3.2	8.281e-06	other enzyme activity (nr. in set: 1848)
	3.48	1.769	0.022	other molecular functions (Input set freq.: 0.06; 0.01)		10	2.8	0.067	other binding (nr. in set: 3066)
	3.16	2.557	0.232	receptor binding or activity (Input set freq.: 0.01; 0)		10	2.8	0.015	transferase activity (nr. in set: 2223)
	2	0.579	0.015	transferase activity (Input set freq.: 0.15; 0.07)		9	2.6	0.038	hydrolase activity (nr. in set: 2290)
	1.75	0.521	0.038	hydrolase activity (Input set freq.: 0.14; 0.08)		8	2.3	0.00209	unknown molecular functions (nr. in set: 7873)
	1.52	0.721	0.145	transporter activity (Input set freq.: 0.06; 0.04)		4	1.9	0.022	other molecular functions (nr. in set: 513)
	1.45	0.417	0.067	other binding (Input set freq.: 0.15; 0.1)		4	1.8	0.145	transporter activity (nr. in set: 1168)
	0.64	0.332	0.159	protein binding (Input set freq.: 0.04; 0.07)		3	1.5	0.159	protein binding (nr. in set: 2084)
	0.45	0.135	0.00209	unknown molecular functions (Input set freq.: 0.12; 0.27)		1	0.7	0.232	receptor binding or activity (nr. in set: 141)
	0.34	0.211	0.16	kinase activity (Input set freq.: 0.01; 0.04)		1	0.5	0.16	kinase activity (nr. in set: 1279)
Cellular component					Cellular component
	3.66	0.68	1.234e-08	extracellular (Input set freq.: 0.36; 0.09)		23	4.2	1.234e-08	extracellular (nr. in set: 2804)
	1.52	0.859	0.234	cell wall (Input set freq.: 0.03; 0.02)		15	3.6	0.106	other cytoplasmic components (nr. in set: 6029)
	1.31	0.549	0.152	cytosol (Input set freq.: 0.07; 0.06)		9	2.9	0.142	chloroplast (nr. in set: 3962)
	1.11	0.273	0.106	other cytoplasmic components (Input set freq.: 0.23; 0.21)		9	2.7	0.0003081	nucleus (nr. in set: 9473)
	1.01	0.342	0.142	chloroplast (Input set freq.: 0.14; 0.14)		7	2.1	0.157	plasma membrane (nr. in set: 3263)
	0.96	0.566	0.229	plastid (Input set freq.: 0.04; 0.04)		7	2.7	0.102	other intracellular components (nr. in set: 4274)
	0.96	0.561	0.275	Golgi apparatus (Input set freq.: 0.03; 0.03)		6	2.3	0.167	other membranes (nr. in set: 2860)
	0.95	0.294	0.157	plasma membrane (Input set freq.: 0.11; 0.11)		5	2	0.152	cytosol (nr. in set: 1693)
	0.93	0.372	0.167	other membranes (Input set freq.: 0.09; 0.1)		4	1.9	0.052	mitochondria (nr. in set: 3565)
	0.86	0.537	0.269	other cellular components (Input set freq.: 0.03; 0.03)		3	1.7	0.229	plastid (nr. in set: 1382)
	0.81	0.52	0.363	ER (Input set freq.: 0.01; 0.01)		2	1.1	0.234	cell wall (nr. in set: 584)
	0.73	0.292	0.102	other intracellular components (Input set freq.: 0.11; 0.15)		2	1.1	0.275	Golgi apparatus (nr. in set: 927)
	0.5	0.252	0.052	mitochondria (Input set freq.: 0.06; 0.12)		2	1.2	0.269	other cellular components (nr. in set: 1036)
	0.42	0.132	0.0003081	nucleus (Input set freq.: 0.14; 0.33)		1	0.6	0.363	ER (nr. in set: 547)

## Sheet: DOWN>1.9X-Mapman Annotation
Classification SuperViewer w/ Bootstrap: Output http://bar.utoronto.ca/ntools/cgi-bin/ntools_classification_superviewer.cgi
Genes DOWN-regulated in bp er fil-10 by > 1.9 fold
AGI Identifier	FOLD ∆																																						Classification	Annotation
ATCG01010	2								.																													.	[1.1.6] PS.lightreaction.NADH DH	NDHF__NADH-Ubiquinone oxidoreductase (complex I), chain 5 protein
At2g39470	2.13								.																													.	[1.1.1.2] PS.lightreaction.photosystem II.PSII polypeptide subunits	PPL2_PnsL1__PsbP-like protein 2
ATCG00680	2.14								.																													.	[1.1.1.2] PS.lightreaction.photosystem II.PSII polypeptide subunits	PSBB__photosystem II reaction center protein B
At3g49360	3.18							.																														.	[7.1.2] OPP.oxidative PP.6-phosphogluconolactonase	PGL2__6-phosphogluconolactonase 2
At1g20350	2.41																														.							.	[29.3.2] protein.targeting.mitochondria	ATTIM17-1_TIM17-1__translocase inner membrane subunit 17-1
At1g78940	1.9																														.							.	[29.4.1.59] protein.postranslational modification.kinase.receptor like cytoplasmatic kinase IX	Protein kinase protein with adenine nucleotide alpha hydrolases-like domain
At1g74490	2.76																														.							.	[29.4.1.57] protein.postranslational modification.kinase.receptor like cytoplasmatic kinase VII	Protein kinase superfamily protein
At3g61160	1.89																														.							.	[29.4] protein.postranslational modification	Protein kinase superfamily protein
At3g20830	1.93																														.							.	[29.4] protein.postranslational modification	AGC2-4_UCNL__AGC (cAMP-dependent, cGMP-dependent and protein kinase C) kinase family protein
At2g30040	1.98																														.							.	[29.4] protein.postranslational modification	MAPKKK14__mitogen-activated protein kinase kinase kinase 14
At5g53450	1.99																														.							.	[29.4] protein.postranslational modification	ORG1__OBP3-responsive gene 1
At1g33770	2.17																														.							.	[29.4] protein.postranslational modification	Protein kinase superfamily protein
At5g60300	2.21																														.							.	[29.4] protein.postranslational modification	DORN1_LecRK-I.9__Concanavalin A-like lectin protein kinase family protein
At5g07460	2.39																														.							.	[29.4] protein.postranslational modification	ATMSRA2_PMSR2__peptidemethionine sulfoxide reductase 2
At1g30935 At1g30940	1.96																														.							.	[29.5.11.4.3.2] protein.degradation.ubiquitin.E3.SCF.FBOX
At2g26850	2																														.							.	[29.5.11.4.3.2] protein.degradation.ubiquitin.E3.SCF.FBOX	F-box family protein
At5g51250	2.48																														.							.	[29.5.11.4.3.2] protein.degradation.ubiquitin.E3.SCF.FBOX	Galactose oxidase/kelch repeat superfamily protein
At5g60610	3.52																														.							.	[29.5.11.4.3.2] protein.degradation.ubiquitin.E3.SCF.FBOX	F-box/RNI-like superfamily protein
At3g52000 At3g52010	2.15																														.							.	[29.5.5] protein.degradation.serine protease
At2g38900	17.99																														.							.	[29.5.5] protein.degradation.serine protease	Serine protease inhibitor, potato inhibitor I-type family protein
At4g21630	2.13																														.							.	[29.5.1] protein.degradation.subtilases	Subtilase family protein
At5g22860	2.19																														.							.	[29.5] protein.degradation	Serine carboxypeptidase S28 family protein
At3g20210	3.4																														.							.	[29.5] protein.degradation	DELTA-VPE_DELTAVPE__delta vacuolar processing enzyme
At3g21500	3.06																																.					.	[16.1.1.1] secondary metabolism.isoprenoids.non-mevalonate pathway.DXS	DXL1_DXPS1_DXS2__1-deoxy-D-xylulose 5-phosphate synthase 1
At2g24210	2.59																																.					.	[16.1.5.1003] secondary metabolism.isoprenoids.terpenoids	TPS10__terpene synthase 10
At3g25810	2.65																																.					.	[16.1.5.1003] secondary metabolism.isoprenoids.terpenoids	Terpenoid cyclases/Protein prenyltransferases superfamily protein
At1g78970	3.4																																.					.	[16.1.5.1003] secondary metabolism.isoprenoids.terpenoids	ATLUP1_LUP1__lupeol synthase 1
At3g14520	3.73																																.					.	[16.1.5.1003] secondary metabolism.isoprenoids.terpenoids	Terpenoid cyclases/Protein prenyltransferases superfamily protein
At3g14530 At3g14550	3.85																																.					.	[16.1.1.10] secondary metabolism.isoprenoids.non-mevalonate pathway.geranylgeranyl pyrophosphate synthase
At5g14700	1.97																																.					.	[16.2.1.7] secondary metabolism.phenylpropanoids.lignin biosynthesis.CCR1	NAD(P)-binding Rossmann-fold superfamily protein
At1g80820	2.18																																.					.	[16.2.1.7] secondary metabolism.phenylpropanoids.lignin biosynthesis.CCR1	ATCCR2_CCR2__cinnamoyl coa reductase
At4g12910	2.56																																					.	secondary metabolism. Acyl transfer implicated in benzoylation and sinapoylation of glucosinolates	scpl20__serine carboxypeptidase-like 20
At2g25450	2.68																			.													.					.	[16.5.1.1.1.13] secondary metabolism.sulfur-containing.glucosinolates.synthesis.aliphatic.2-oxoglutarate-dependent dioxygenase	2-oxoglutarate (2OG) and Fe(II)-dependent oxygenase superfamily protein
At2g22330	2.6																									.							.					.	[16.5.1.1.3.2] secondary metabolism.sulfur-containing.glucosinolates.synthesis.indole.CYP79B3 monooxygenase	CYP79B3__cytochrome P450, family 79, subfamily B, polypeptide 3
At1g62560	4.32																									.							.					.	[16.5.1.1.1.10] secondary metabolism.sulfur-containing.glucosinolates.synthesis.aliphatic.flavin-containing monooxygenase	FMO GS-OX3__flavin-monooxygenase glucosinolate S-oxygenase 3
At1g65860	10.8																									.							.					.	[16.5.1.1.1.10] secondary metabolism.sulfur-containing.glucosinolates.synthesis.aliphatic.flavin-containing monooxygenase	FMO GS-OX1__flavin-monooxygenase glucosinolate S-oxygenase 1
At2g31790	2.08																									.							.					.	[16.5.1.1.1.8] secondary metabolism.sulfur-containing.glucosinolates.synthesis.aliphatic.UDP-glycosyltransferase	UDP-Glycosyltransferase superfamily protein
At1g74090	3.47																									.							.					.	[16.5.1.1.1.9] secondary metabolism.sulfur-containing.glucosinolates.synthesis.aliphatic.sulfotransferase	ATSOT18_ATST5B_SOT18__desulfo-glucosinolate sulfotransferase 18
At1g18590	4.03																									.							.					.	[16.5.1.1.1.9] secondary metabolism.sulfur-containing.glucosinolates.synthesis.aliphatic.sulfotransferase	ATSOT17_ATST5C_SOT17__sulfotransferase 17
At5g23010	5.47																																.					.	[16.5.1.1.1.2] secondary metabolism.sulfur-containing.glucosinolates.synthesis.aliphatic.methylthioalkylmalate synthase (MAM)	IMS3_MAM1__methylthioalkylmalate synthase 1
At4g12030	3.72																																.				.	.	[16.5.1.4.1] secondary metabolism.sulfur-containing.glucosinolates.transport.aliphatic	BASS5_BAT5__bile acid transporter 5
At4g13770	3.3																									.							.					.	[16.5.1.1.1.7] secondary metabolism.sulfur-containing.glucosinolates.synthesis.aliphatic.CYP83A1 phenylacetaldoxime monooxygenase	CYP83A1_REF2__cytochrome P450, family 83, subfamily A, polypeptide 1
At2g20610	2.27												.																				.					.	[16.5.1.1.4.2] secondary metabolism.sulfur-containing.glucosinolates.synthesis.shared.alkylthiohydroximate C-S lyase	ALF1_HLS3_RTY_RTY1_SUR1__Tyrosine transaminase family protein
At3g19710	11.3												.																				.					.	[16.5.1.1.1.1] secondary metabolism.sulfur-containing.glucosinolates.synthesis.aliphatic.branched-chain amino acid aminotransferase (BCAT/MAAT)	BCAT4__branched-chain aminotransferase4
At3g58990	3.86																																.					.	[16.5.1.1.1.4] secondary metabolism.sulfur-containing.glucosinolates.synthesis.aliphatic.methylthioalkylmalate isomerase small subunit (MAM-IS)	IPMI1__isopropylmalate isomerase 1
At2g43100	4.96																																.					.	[16.5.1.1.1.4] secondary metabolism.sulfur-containing.glucosinolates.synthesis.aliphatic.methylthioalkylmalate isomerase small subunit (MAM-IS)	ATLEUD1_IPMI2__isopropylmalate isomerase 2
At5g55320	2.07																																.					.	[16.7.1001] secondary metabolism.wax	MBOAT (membrane bound O-acyl transferase) family protein
At2g38240	2.36																																.					.	[16.8.1.1001] secondary metabolism.flavonoids.anthocyanins	2-oxoglutarate (2OG) and Fe(II)-dependent oxygenase superfamily protein
At5g42800	6.27																																.					.	[16.8.3.1] secondary metabolism.flavonoids.dihydroflavonols.dihydroflavonol 4-reductase	DFR_M318_TT3__dihydroflavonol 4-reductase
At5g08640	2.09																																.					.	[16.8.4.1] secondary metabolism.flavonoids.flavonols.flavonol synthase (FLS)	ATFLS1_FLS_FLS1__flavonol synthase 1
At1g59960	2.09																																.					.	[16.8.2] secondary metabolism.flavonoids.chalcones	NAD(P)-linked oxidoreductase superfamily protein
At1g61720	4.04																																.					.	[16.8.1.2] secondary metabolism.flavonoids.anthocyanins.anthocyanidin reductase	BAN__NAD(P)-binding Rossmann-fold superfamily protein
At4g22870 At4g22880	5.7																																.					.	[16.8.1.1] secondary metabolism.flavonoids.anthocyanins.leucocyanidin dioxygenase
At1g02820	3.1															.																						.	[33.2] development.late embryogenesis abundant	AtLEA3_LEA3__Late embryogenesis abundant 3 (LEA3) family protein
At1g01070	1.89															.																						.	[33.99] development.unspecified	UMAMIT28__nodulin MtN21 /EamA-like transporter family protein
At1g75900	2.08															.																						.	[33.99] development.unspecified	GDSL-like Lipase/Acylhydrolase superfamily protein
At3g13672	2.13															.																						.	[33.99] development.unspecified	SINA2__TRAF-like superfamily protein
At3g54320	2.27															.																						.	[33.99] development.unspecified	ASML1_ATWRI1_WRI_WRI1__Integrase-type DNA-binding superfamily protein
At5g10830	2.31															.																						.	[33.99] development.unspecified	S-adenosyl-L-methionine-dependent methyltransferases superfamily protein
At2g39060	2.51															.																						.	[33.99] development.unspecified	AtSWEET9_SWEET9__Nodulin MtN3 family protein
At1g65480	2.66															.																						.	[33.99] development.unspecified	FT_RSB8__PEBP (phosphatidylethanolamine-binding protein) family protein
At1g66120	1.93																				.																	.	[11.1.8] lipid metabolism.FA synthesis and FA elongation.acyl coa ligase	AAE11_AtAAE11__AMP-dependent synthetase and ligase family protein
At2g11810	1.98																				.																	.	[11.10.1] lipid metabolism.glycolipid synthesis.MGDG synthase	ATMGD3_MGD3_MGDC__monogalactosyldiacylglycerol synthase type C
At1g51300	3.2																				.																	.	[11.1.7] lipid metabolism.FA synthesis and FA elongation.ACP thioesterase	alpha/beta-Hydrolases superfamily protein
At1g73600	1.92																				.																	.	[11.3] lipid metabolism.Phospholipid synthesis	S-adenosyl-L-methionine-dependent methyltransferases superfamily protein
At5g57190	2.3																				.																	.	[11.3.8] lipid metabolism.Phospholipid synthesis.phosphatidylserine decarboxylase	PSD2__phosphatidylserine decarboxylase 2
At5g59320	1.95																				.																	.	[11.6] lipid metabolism.lipid transfer proteins etc	LTP3__lipid transfer protein 3
At2g38530	2.07																				.																	.	[11.6] lipid metabolism.lipid transfer proteins etc	LP2_LTP2_cdf3__lipid transfer protein 2
At5g01870	2.49																				.																	.	[11.6] lipid metabolism.lipid transfer proteins etc	Bifunctional inhibitor/lipid-transfer protein/seed storage 2S albumin superfamily protein
At3g02040	2.01																				.																	.	[11.9.3.3] lipid metabolism.lipid degradation.lysophospholipases.glycerophosphodiester phosphodiesterase	AtGDPD1_GDPD1_SRG3__senescence-related gene 3
At5g58050	2.14																				.																	.	[11.9.3.3] lipid metabolism.lipid degradation.lysophospholipases.glycerophosphodiester phosphodiesterase	GDPDL6_SVL4__SHV3-like 4
At5g58170	2.4																				.																	.	[11.9.3.3] lipid metabolism.lipid degradation.lysophospholipases.glycerophosphodiester phosphodiesterase	GDPDL7_SVL5__SHV3-like 5
At3g20520	2.88																				.																	.	[11.9.3.3] lipid metabolism.lipid degradation.lysophospholipases.glycerophosphodiester phosphodiesterase	GDPDL5_SVL3__SHV3-like 3
At3g44550	1.92																				.																	.	[11.9.4.13] lipid metabolism.lipid degradation.beta-oxidation.acyl CoA reductase	FAR5__fatty acid reductase 5
At3g44540	2.08																				.																	.	[11.9.4.13] lipid metabolism.lipid degradation.beta-oxidation.acyl CoA reductase	FAR4__fatty acid reductase 4
At3g23410	2.3																				.																	.	[11.9] lipid metabolism.lipid degradation	ATFAO3_FAO3__fatty alcohol oxidase 3
At1g78570	1.89														.																							.	[10.1.10] cell wall.precursor synthesis.UDP-glucose 4,6-dehydratase	ATRHM1_RHM1_ROL1__rhamnose biosynthesis 1
At2g24450	2.09														.																							.	[10.5.1.1] cell wall.cell wall proteins.AGPs.AGP	FLA3__FASCICLIN-like arabinogalactan protein 3 precursor
At3g19020	1.94														.																							.	[10.5.3] cell wall.cell wall proteins.LRR	Leucine-rich repeat (LRR) family protein
At1g76930	2.33														.																							.	[10.5.4] cell wall.cell wall proteins.HRGP	ATEXT1_ATEXT4_EXT1_EXT4_ORG5__extensin 4
At1g54970	2.07														.																							.	[10.5.2] cell wall.cell wall proteins.proline rich proteins	ATPRP1_PRP1_RHS7__proline-rich protein 1
At5g48140	1.98														.																							.	[10.6.3] cell wall.degradation.pectate lyases and polygalacturonases	Pectin lyase-like superfamily protein
At5g63180	2.36														.																							.	[10.6.3] cell wall.degradation.pectate lyases and polygalacturonases	Pectin lyase-like superfamily protein
At3g43860	2.16														.																							.	[10.6.1] cell wall.degradation.cellulases and beta -1,4-glucanases	AtGH9A4_GH9A4__glycosyl hydrolase 9A4
At5g09730	2.14														.																							.	[10.6.2] cell wall.degradation.mannan-xylose-arabinose-fucose	ATBX3_ATBXL3_BX3_BXL3_XYL3__beta-xylosidase 3
At4g30290	1.98														.																							.	[10.7] cell wall.modification	ATXTH19_XTH19__xyloglucan endotransglucosylase/hydrolase 19
At3g60570	2.08														.																							.	[10.7] cell wall.modification	ATEXPB5_ATHEXP BETA 1.3_EXPB5__expansin B5
At3g48580	2.64														.																							.	[10.7] cell wall.modification	XTH11__xyloglucan endotransglucosylase/hydrolase 11
At4g13080	3.05														.																							.	[10.7] cell wall.modification	XTH1__xyloglucan endotransglucosylase/hydrolase 1
At5g39280 At5g39300	5.56														.																							.	[10.7] cell wall.modification
At1g57590	2.15														.																							.	[10.8.2] cell wall.pectin*esterases.acetyl esterase	Pectinacetylesterase family protein
At2g26450	2.15														.																							.	[10.8.1] cell wall.pectin*esterases.PME	Plant invertase/pectin methylesterase inhibitor superfamily
At5g49180	2.8														.																							.	[10.8.1] cell wall.pectin*esterases.PME	Plant invertase/pectin methylesterase inhibitor superfamily
At3g17060	3.67														.																							.	[10.8.1] cell wall.pectin*esterases.PME	Pectin lyase-like superfamily protein
At4g00360	1.97																									.												.	[26.10] misc.cytochrome P450	ATT1_CYP86A2__cytochrome P450, family 86, subfamily A, polypeptide 2
At2g34490	2																									.												.	[26.10] misc.cytochrome P450	CYP710A2__cytochrome P450, family 710, subfamily A, polypeptide 2
At1g24540	2.06																									.												.	[26.10] misc.cytochrome P450	CYP86C1__cytochrome P450, family 86, subfamily C, polypeptide 1
At5g36140	2.06																									.												.	[26.10] misc.cytochrome P450	CYP716A2__cytochrome P450, family 716, subfamily A, polypeptide 2
At1g78490	2.09																									.												.	[26.10] misc.cytochrome P450	CYP708A3__cytochrome P450, family 708, subfamily A, polypeptide 3
At4g39510	2.17																									.												.	[26.10] misc.cytochrome P450	CYP96A12__cytochrome P450, family 96, subfamily A, polypeptide 12
At5g04660	2.25																									.												.	[26.10] misc.cytochrome P450	CYP77A4__cytochrome P450, family 77, subfamily A, polypeptide 4
At2g22330	2.6																									.							.					.	[26.10] misc.cytochrome P450	CYP79B3__cytochrome P450, family 79, subfamily B, polypeptide 3
At3g20100	2.66																									.												.	[26.10] misc.cytochrome P450	CYP705A19__cytochrome P450, family 705, subfamily A, polypeptide 19
At4g32170	2.85																									.												.	[26.10] misc.cytochrome P450	CYP96A2__cytochrome P450, family 96, subfamily A, polypeptide 2
At5g52320	3.2																									.												.	[26.10] misc.cytochrome P450	CYP96A4__cytochrome P450, family 96, subfamily A, polypeptide 4
At4g13770	3.3																									.							.					.	[26.10] misc.cytochrome P450	CYP83A1_REF2__cytochrome P450, family 83, subfamily A, polypeptide 1
At2g46960	6.72																									.												.	[26.10] misc.cytochrome P450	CYP709B1__cytochrome P450, family 709, subfamily B, polypeptide 1
At1g09500	2.22																									.												.	[26.11.1] misc.alcohol dehydrogenases.cinnamyl alcohol dehydrogenase	NAD(P)-binding Rossmann-fold superfamily protein
At3g17070 At3g42570	2.02																									.												.	[26.12] misc.peroxidases
At3g49110 At3g49120	2.2																									.												.	[26.12] misc.peroxidases
At5g06720	2.87																									.												.	[26.12] misc.peroxidases	ATPA2_AtPRX53_PA2_PRX53__peroxidase 2
At5g05340	3.93																									.												.	[26.12] misc.peroxidases	PRX52__Peroxidase superfamily protein
At5g64120	6.2																									.												.	[26.12] misc.peroxidases	AtPRX71_PRX71__Peroxidase superfamily protein
At5g42180	6.27																									.												.	[26.12] misc.peroxidases	PER64__Peroxidase superfamily protein
At1g73010	1.91																									.												.	[26.13] misc.acid and other phosphatases	ATPS2_AtPPsPase1_PPsPase1_PS2__phosphate starvation-induced gene 2
At2g01890	2.21																									.												.	[26.13] misc.acid and other phosphatases	ATPAP8_PAP8__purple acid phosphatase 8
At3g17790	2.21																									.												.	[26.13] misc.acid and other phosphatases	ATACP5_ATPAP17_PAP17__purple acid phosphatase 17
At1g52940 At2g18130 At3g46120	2.34																									.												.	[26.13] misc.acid and other phosphatases
At2g39330	12.34																									.												.	[26.16] misc.myrosinases-lectin-jacalin	JAL23__jacalin-related lectin 23
At1g23350	2.13																									.												.	[26.18] misc.invertase/pectin methylesterase inhibitor family protein	Plant invertase/pectin methylesterase inhibitor superfamily protein
At5g50030	2.33																									.												.	[26.18] misc.invertase/pectin methylesterase inhibitor family protein	Plant invertase/pectin methylesterase inhibitor superfamily protein
At5g46950 At5g46960	3																									.												.	[26.18] misc.invertase/pectin methylesterase inhibitor family protein
At1g09370	7.07																									.												.	[26.18] misc.invertase/pectin methylesterase inhibitor family protein	Plant invertase/pectin methylesterase inhibitor superfamily protein
At4g15750	11.08																									.												.	[26.18] misc.invertase/pectin methylesterase inhibitor family protein	Plant invertase/pectin methylesterase inhibitor superfamily protein
At2g23990	2.12																									.												.	[26.19] misc.plastocyanin-like	AtENODL11_ENODL11__early nodulin-like protein 11
At4g12880	2.58																									.												.	[26.19] misc.plastocyanin-like	AtENODL19_ENODL19__early nodulin-like protein 19
At2g31790	2.08																									.							.					.	[26.2] misc.UDP glucosyl and glucoronyl transferases	UDP-Glycosyltransferase superfamily protein
At5g17030	2.1																									.												.	[26.2] misc.UDP glucosyl and glucoronyl transferases	UGT78D3__UDP-glucosyl transferase 78D3
At3g50760	2.17																									.												.	[26.2] misc.UDP glucosyl and glucoronyl transferases	GATL2__galacturonosyltransferase-like 2
At4g15480	2.69																									.												.	[26.2] misc.UDP glucosyl and glucoronyl transferases	UGT84A1__UDP-Glycosyltransferase superfamily protein
At3g53980	1.92																									.												.	[26.21] misc.protease inhibitor/seed storage/lipid transfer protein (LTP) family protein	Bifunctional inhibitor/lipid-transfer protein/seed storage 2S albumin superfamily protein
At4g22485	2.21																									.												.	[26.21] misc.protease inhibitor/seed storage/lipid transfer protein (LTP) family protein	Bifunctional inhibitor/lipid-transfer protein/seed storage 2S albumin superfamily protein
At2g24190	2.77																									.												.	[26.22] misc.short chain dehydrogenase/reductase (SDR)	SDR2__NAD(P)-binding Rossmann-fold superfamily protein
At1g74090	3.47																									.							.					.	[26.25] misc.sulfotransferase	ATSOT18_ATST5B_SOT18__desulfo-glucosinolate sulfotransferase 18
At1g18590	4.03																									.							.					.	[26.25] misc.sulfotransferase	ATSOT17_ATST5C_SOT17__sulfotransferase 17
At1g73610	2																									.												.	[26.28] misc.GDSL-motif lipase	GDSL-like Lipase/Acylhydrolase superfamily protein
At4g28780	2.19																									.												.	[26.28] misc.GDSL-motif lipase	GDSL-like Lipase/Acylhydrolase superfamily protein
At1g29660	3.18																									.												.	[26.28] misc.GDSL-motif lipase	GDSL-like Lipase/Acylhydrolase superfamily protein
At2g32860	2.09																									.												.	[26.3] misc.gluco-, galacto- and mannosidases	BGLU33__beta glucosidase 33
At1g02310	2.29																									.												.	[26.3] misc.gluco-, galacto- and mannosidases	MAN1__Glycosyl hydrolase superfamily protein
At3g60140	6.62																									.												.	[26.3] misc.gluco-, galacto- and mannosidases	BGLU30_DIN2_SRG2__Glycosyl hydrolase superfamily protein
At1g71380	2.4																									.												.	[26.3.4] misc.gluco-, galacto- and mannosidases.endoglucanase	ATCEL3_ATGH9B3_CEL3__cellulase 3
At2g44560	2.73																									.												.	[26.3.4] misc.gluco-, galacto- and mannosidases.endoglucanase	AtGH9B11_GH9B11__glycosyl hydrolase 9B11
At3g57240	2.17																									.												.	[26.4.1] misc.beta 1,3 glucan hydrolases.glucan endo-1,3-beta-glucosidase	AtBG3_BG3__beta-1,3-glucanase 3
At2g39640	2.56																									.												.	[26.4.1] misc.beta 1,3 glucan hydrolases.glucan endo-1,3-beta-glucosidase	glycosyl hydrolase family 17 protein
At5g42760	2.26																									.												.	[26.6] misc.O-methyl transferases	Leucine carboxyl methyltransferase
At1g23010	2.04																									.												.	[26.7] misc.oxidases - copper, flavone etc	LPR1__Cupredoxin superfamily protein
At3g59845	2.05																									.												.	[26.7] misc.oxidases - copper, flavone etc	Zinc-binding dehydrogenase family protein
At4g14940	2.08																									.												.	[26.7] misc.oxidases - copper, flavone etc	AO1_ATAO1__amine oxidase 1
At5g51480	2.13																									.												.	[26.7] misc.oxidases - copper, flavone etc	SKS2__SKU5 similar 2
At1g21850	3.67																									.												.	[26.7] misc.oxidases - copper, flavone etc	sks8__SKU5 similar 8
At1g62560	4.32																									.							.					.	[26.7] misc.oxidases - copper, flavone etc	FMO GS-OX3__flavin-monooxygenase glucosinolate S-oxygenase 3
At1g65860	10.8																									.							.					.	[26.7] misc.oxidases - copper, flavone etc	FMO GS-OX1__flavin-monooxygenase glucosinolate S-oxygenase 1
At1g01980	1.97																									.												.	[26.8] misc.nitrilases, *nitrile lyases, berberine bridge enzymes, reticuline oxidases, troponine reductases	FAD-binding Berberine family protein
At2g29350	3.07																									.												.	[26.8] misc.nitrilases, *nitrile lyases, berberine bridge enzymes, reticuline oxidases, troponine reductases	SAG13__senescence-associated gene 13
At1g30710	3.1																									.												.	[26.8] misc.nitrilases, *nitrile lyases, berberine bridge enzymes, reticuline oxidases, troponine reductases	FAD-binding Berberine family protein
At2g29470	2.45																									.												.	[26.9] misc.glutathione S transferases	ATGSTU3_GST21_GSTU3__glutathione S-transferase tau 3
At1g02920 At1g02930	3.54																									.												.	[26.9] misc.glutathione S transferases
At5g17220	4.02																									.												.	[26.9] misc.glutathione S transferases	ATGSTF12_GST26_GSTF12_TT19__glutathione S-transferase phi 12
At3g03190	4.24																									.												.	[26.9] misc.glutathione S transferases	ATGSTF11_ATGSTF6_GSTF11__glutathione S-transferase F11
At5g16080	2		.																																			.	[24] Biodegradation of Xenobiotics	AtCXE17_CXE17__carboxyesterase 17
At1g17260	4.03																																				.	.	[34.1] transport.p- and v-ATPases	AHA10__autoinhibited H(+)-ATPase isoform 10
At3g12750	2.38																																				.	.	[34.12] transport.metal	AtZIP1_ZIP1__zinc transporter 1 precursor
At4g12030	3.72																																.				.	.	[34.14] transport.unspecified cations	BASS5_BAT5__bile acid transporter 5
At5g46240	2.29																																				.	.	[34.15] transport.potassium	AtKAT1_KAT1__potassium channel in Arabidopsis thaliana 1
At3g59030	2.08																																				.	.	[34.16] transport.ABC transporters and multidrug resistance systems	ATTT12_TT12__MATE efflux family protein
At1g66950	2.53																																				.	.	[34.16] transport.ABC transporters and multidrug resistance systems	ABCG39_ATPDR11_PDR11__pleiotropic drug resistance 11
At1g80760	2.57																																				.	.	[34.19.3] transport.Major Intrinsic Proteins.NIP	NIP6_NIP6;1_NLM7__NOD26-like intrinsic protein 6;1
At1g71890	2.02																																				.	.	[34.2.1] transport.sugars.sucrose	ATSUC5_SUC5__Major facilitator superfamily protein
At3g05150	4.75																																				.	.	[34.2] transport.sugars	Major facilitator superfamily protein
At3g15990	1.89																																				.	.	[34.6] transport.sulphate	SULTR3;4__sulfate transporter 3;4
At5g43040	2.26																											.										.	[35.1.26] not assigned.no ontology.DC1 domain containing protein	Cysteine/Histidine-rich C1 domain family protein
At5g15300	2.89																											.										.	[35.1.5] not assigned.no ontology.pentatricopeptide (PPR) repeat-containing protein	Pentatricopeptide repeat (PPR) superfamily protein
At3g02670	3.67																											.										.	[35.1.42] not assigned.no ontology.proline rich family	Glycine-rich protein family
At5g52760	1.92																											.										.	[35.1.1023] not assigned.no ontology	Copper transport protein family
At2g31670	1.99																											.										.	[35.1.1023] not assigned.no ontology	UP3__Stress responsive alpha-beta barrel domain protein
At5g58770	2.19																											.										.	[35.1.1023] not assigned.no ontology	AtcPT4_cPT4__Undecaprenyl pyrophosphate synthetase family protein
At2g22170	2.25																											.										.	[35.1.1023] not assigned.no ontology	PLAT2__Lipase/lipooxygenase, PLAT/LH2 family protein
At5g22460	2.31																											.										.	[35.1.1023] not assigned.no ontology	alpha/beta-Hydrolases superfamily protein
At1g03820	2.32																											.										.	[35.1.1023] not assigned.no ontology
At5g62040	2.39																											.										.	[35.1.1023] not assigned.no ontology	BFT__PEBP (phosphatidylethanolamine-binding protein) family protein
At3g05460	2.44																											.										.	[35.1.1023] not assigned.no ontology	sporozoite surface protein-related
At4g12890	2.73																											.										.	[35.1.1023] not assigned.no ontology	Gamma interferon responsive lysosomal thiol (GILT) reductase family protein
At1g49320	2.84																											.										.	[35.1.1023] not assigned.no ontology	ATUSPL1_USPL1__unknown seed protein like 1
At4g12960	2.87																											.										.	[35.1.1023] not assigned.no ontology	AtGILT_GILT__Gamma interferon responsive lysosomal thiol (GILT) reductase family protein
At5g58782	3.42																											.										.	[35.1.1023] not assigned.no ontology	AtcPT6_cPT6__Undecaprenyl pyrophosphate synthetase family protein
At3g60920	7.47																											.										.	[35.1.1023] not assigned.no ontology
At1g11420	2.12																											.										.	[35.1.2] not assigned.no ontology.agenet domain-containing protein	ATDUF2_DUF2__DOMAIN OF UNKNOWN FUNCTION 724 2
At1g04150	1.99																											.										.	[35.1.19] not assigned.no ontology.C2 domain-containing protein	C2 calcium/lipid-binding plant phosphoribosyltransferase family protein
At1g23140	2.17																											.										.	[35.1.19] not assigned.no ontology.C2 domain-containing protein	Calcium-dependent lipid-binding (CaLB domain) family protein
At1g27610	1.89																											.										.	[35.2.1001] not assigned.unknown
At3g14395	1.89																											.										.	[35.2.1001] not assigned.unknown
At1g09340	1.9																											.										.	[35.2.1001] not assigned.unknown	CRB_CSP41B_HIP1.3__chloroplast RNA binding
At4g27580	1.91																											.										.	[35.2.1001] not assigned.unknown
At5g42680	1.91																											.										.	[35.2.1001] not assigned.unknown	Protein of unknown function, DUF617
At2g38500	1.91																											.										.	[35.2.1001] not assigned.unknown	2-oxoglutarate (2OG) and Fe(II)-dependent oxygenase superfamily protein
At1g26210	1.92																											.										.	[35.2.1001] not assigned.unknown	ATSOFL1_SOFL1__SOB five-like 1
At4g23493	1.93																											.										.	[35.2.1001] not assigned.unknown
At2g04460	1.94																											.										.	[35.2.1001] not assigned.unknown	transposable element gene
At3g06035	1.95																											.										.	[35.2.1001] not assigned.unknown	Glycoprotein membrane precursor GPI-anchored
At3g52740	1.95																											.										.	[35.2.1001] not assigned.unknown
At5g38870	1.95																											.										.	[35.2.1001] not assigned.unknown	transposable element gene
At4g27030	1.95																											.										.	[35.2.1001] not assigned.unknown	FAD4_FADA__fatty acid desaturase A
At3g23290	1.96																											.										.	[35.2.1001] not assigned.unknown	LSH4__Protein of unknown function (DUF640)
At5g04080	1.97																											.										.	[35.2.1001] not assigned.unknown
At5g64480	1.98																											.										.	[35.2.1001] not assigned.unknown
At3g43110	2																											.										.	[35.2.1001] not assigned.unknown
At3g26110	2.01																											.										.	[35.2.1001] not assigned.unknown	Anther-specific protein agp1-like
At4g03150	2.02																											.										.	[35.2.1001] not assigned.unknown
At4g00280	2.03																											.										.	[35.2.1001] not assigned.unknown
ATMG00690	2.04																											.										.	[35.2.1001] not assigned.unknown	ORF240A__
At2g38465	2.05																											.										.	[35.2.1001] not assigned.unknown
At5g14090	2.06																											.										.	[35.2.1001] not assigned.unknown	AtLAZY1_LAZY1__
At5g03390	2.06																											.										.	[35.2.1001] not assigned.unknown	Protein of unknown function (DUF295)
At5g04880	2.08																											.										.	[35.2.1001] not assigned.unknown
At5g40690	2.1																											.										.	[35.2.1001] not assigned.unknown
At3g44140	2.11																											.										.	[35.2.1001] not assigned.unknown
At5g62140	2.16																											.										.	[35.2.1001] not assigned.unknown
At3g26960	2.17																											.										.	[35.2.1001] not assigned.unknown	Pollen Ole e 1 allergen and extensin family protein
At5g64230	2.17																											.										.	[35.2.1001] not assigned.unknown
At1g52970	2.19																											.										.	[35.2.1001] not assigned.unknown	DD11__downregulated in DIF1 11
At3g14280	2.22																											.										.	[35.2.1001] not assigned.unknown
At4g16460	2.27																											.										.	[35.2.1001] not assigned.unknown
At5g39520	2.28																											.										.	[35.2.1001] not assigned.unknown	Protein of unknown function (DUF1997)
At3g16670	2.31																											.										.	[35.2.1001] not assigned.unknown	Pollen Ole e 1 allergen and extensin family protein
At2g20616 At2g20815	2.41																											.										.	[35.2.1001] not assigned.unknown
At5g21020	2.51																											.										.	[35.2.1001] not assigned.unknown
At2g07722 AtMg00170 AtMg00620	2.69																											.										.	[35.2.1001] not assigned.unknown
At3g05320	2.69																											.										.	[35.2.1001] not assigned.unknown	O-fucosyltransferase family protein
At3g59900	2.72																											.										.	[35.2.1001] not assigned.unknown	ARGOS__auxin-regulated gene involved in organ size
At5g48540	2.74																											.										.	[35.2.1001] not assigned.unknown	receptor-like protein kinase-related family protein
At1g75720	2.74																											.										.	[35.2.1001] not assigned.unknown	Plant protein of unknown function (DUF827)
At1g30135	2.85																											.										.	[35.2.1001] not assigned.unknown	JAZ8_TIFY5A__jasmonate-zim-domain protein 8
At1g45190 At3g11990	2.96																											.										.	[35.2.1001] not assigned.unknown
At5g36680 At5g36770	3.04																											.										.	[35.2.1001] not assigned.unknown
At1g45545	3.44																											.										.	[35.2.1001] not assigned.unknown	Plant protein of unknown function (DUF827)
At3g48510	3.47																											.										.	[35.2.1001] not assigned.unknown
At3g56610	4.04																											.										.	[35.2.1001] not assigned.unknown
At3g15910	4.27																											.										.	[35.2.1001] not assigned.unknown
At3g49270	5.4																											.										.	[35.2.1001] not assigned.unknown
At2g02515	6.34																											.										.	[35.2.1001] not assigned.unknown
At3g28170	6.89																											.										.	[35.2.1001] not assigned.unknown
At1g16950	16.57																											.										.	[35.2.1001] not assigned.unknown
At2g07660	2.13					.																																.	[28.1.1.1] DNA.synthesis/chromatin structure.retrotransposon/transposase.gypsy-like retrotransposon	transposable element gene
At4g07730	2.32					.																																.	[28.1.1.1] DNA.synthesis/chromatin structure.retrotransposon/transposase.gypsy-like retrotransposon	transposable element gene
At2g12870	2.34					.																																.	[28.1.1.1] DNA.synthesis/chromatin structure.retrotransposon/transposase.gypsy-like retrotransposon	transposable element gene
At4g12740	1.94					.																																.	[28.1] DNA.synthesis/chromatin structure	HhH-GPD base excision DNA repair family protein
At4g10460	2.94					.																																.	[28.1] DNA.synthesis/chromatin structure	transposable element gene
At2g10640	2.25					.																																.	[28.1.1.5] DNA.synthesis/chromatin structure.retrotransposon/transposase.CACTA-like transposase	transposable element gene
At3g52600	2.25																					.																.	[2.2.1.3.2] major CHO metabolism.degradation.sucrose.invertases.cell wall	AtCWIN2_AtcwINV2_CWINV2__cell wall invertase 2
At4g17090	1.98																					.																.	[2.2.2.1.2] major CHO metabolism.degradation.starch.starch cleavage.beta amylase	AtBAM3_BAM3_BMY8_CT-BMY__chloroplast beta-amylase
At1g78090	1.97																								.													.	[3.2.2] minor CHO metabolism.trehalose.TPP	ATTPPB_TPPB__trehalose-6-phosphate phosphatase
At1g35910	2.73																								.													.	[3.2.2] minor CHO metabolism.trehalose.TPP	TPPD__Haloacid dehalogenase-like hydrolase (HAD) superfamily protein
At2g33270	1.94																															.						.	[21.1] redox.thioredoxin	ACHT3__atypical CYS HIS rich thioredoxin 3
At2g46650	2.1																															.						.	[21.2] redox.ascorbate and glutathione	ATCB5-C_B5 #1_CB5-C_CYTB5-C__cytochrome B5 isoform C
At2g16060	2.35																															.						.	[21.3] redox.heme	AHB1_ARATH GLB1_ATGLB1_GLB1_HB1_NSHB1__hemoglobin 1
At1g06830	1.9																															.						.	[21.4] redox.glutaredoxins	Glutaredoxin family protein
At3g22840	1.96																																	.				.	[30.11] signalling.light	ELIP_ELIP1__Chlorophyll A-B binding family protein
At3g20190	2																																	.				.	[30.2.3] signalling.receptor kinases.leucine rich repeat III	PRK4__Leucine-rich repeat protein kinase family protein
At5g07620	2.44																																	.				.	[30.2.3] signalling.receptor kinases.leucine rich repeat III	Protein kinase superfamily protein
At3g18810	2.15																																	.				.	[30.2.22] signalling.receptor kinases.proline extensin like	AtPERK6_PERK6__Protein kinase superfamily protein
At5g54490	2.42																																	.				.	[30.3] signalling.calcium	PBP1__pinoid-binding protein 1
At3g56600	2.13																																	.				.	[30.4] signalling.phosphinositides	Protein kinase superfamily protein
At1g61563 At1g61566	1.99																																	.				.	[30.8] signalling.misc
At2g33130	2.31																																	.				.	[30.8] signalling.misc	RALF18_RALFL18__ralf-like 18
At4g11510	4.95																																	.				.	[30.8] signalling.misc	RALFL28__ralf-like 28
At1g71050	1.99																						.															.	[15.2] metal handling.binding, chelation and storage	HIPP20__Heavy metal transport/detoxification superfamily protein
At1g07610	2.06																						.															.	[15.2] metal handling.binding, chelation and storage	MT1C__metallothionein 1C
At5g17450	2.22																						.															.	[15.2] metal handling.binding, chelation and storage	HIPP21__Heavy metal transport/detoxification superfamily protein
At1g56430	4.23																						.															.	[15.2] metal handling.binding, chelation and storage	ATNAS4_NAS4__nicotianamine synthase 4
At2g15620	2.26						.																															.	[12.1.2] N-metabolism.nitrate metabolism.nitrite reductase	ATHNIR_NIR_NIR1__nitrite reductase 1
At1g77760	2.14						.																															.	[12.1.1] N-metabolism.nitrate metabolism.NR	GNR1_NIA1_NR1__nitrate reductase 1
At1g37130	3.26						.																															.	[12.1.1] N-metabolism.nitrate metabolism.NR	ATNR2_B29_CHL3_NIA2_NIA2-1_NR_NR2__nitrate reductase 2
At4g31310	2.22																																		.			.	[20.1.1001] stress.biotic	AIG2-like (avirulence induced gene) family protein
At2g43620	2.6																																		.			.	[20.1.1001] stress.biotic	Chitinase family protein
At4g19810	3.01																																		.			.	[20.1.1001] stress.biotic	ChiC__Glycosyl hydrolase family protein with chitinase insertion domain
At5g64900	1.98																																		.			.	[20.1.5] stress.biotic.regulation of transcription	ATPEP1_PEP1_PROPEP1__precursor of peptide 1
At5g41740 At5g41750	1.91																																		.			.	[20.1.7] stress.biotic.PR-proteins
At1g58807 At1g59124	2																																		.			.	[20.1.7] stress.biotic.PR-proteins
At5g46470	2.09																																		.			.	[20.1.7] stress.biotic.PR-proteins	RPS6__disease resistance protein (TIR-NBS-LRR class) family
At1g58170	2.12																																		.			.	[20.1.7] stress.biotic.PR-proteins	Disease resistance-responsive (dirigent-like protein) family protein
At1g72900	2.5																																		.			.	[20.1.7] stress.biotic.PR-proteins	Toll-Interleukin-Resistance (TIR) domain-containing protein
At4g09360	2.74																																		.			.	[20.1.7] stress.biotic.PR-proteins	NB-ARC domain-containing disease resistance protein
At1g73260	3.23																																		.			.	[20.1.7.6.1] stress.biotic.PR-proteins.proteinase inhibitors.trypsin inhibitor	ATKTI1_KTI1__kunitz trypsin inhibitor 1
At5g40155	2.02																																		.			.	[20.1.7.12] stress.biotic.PR-proteins.plant defensins	Defensin-like (DEFL) family protein
At3g05730	2.08																																		.			.	[20.1.7.12] stress.biotic.PR-proteins.plant defensins
At3g24510	6.01																																		.			.	[20.1.7.12] stress.biotic.PR-proteins.plant defensins	Defensin-like (DEFL) family protein
At1g72260	3.22																																		.			.	[20.1.2] stress.biotic.receptors	THI2.1_THI2.1.1__thionin 2.1
At1g29140	1.92																																		.			.	[20.2.99] stress.abiotic.unspecified	Pollen Ole e 1 allergen and extensin family protein
At4g21100	4.04																																		.			.	[20.2.5] stress.abiotic.light	DDB1B__damaged DNA binding protein 1B
At2g34300	2.26																																		.			.	[20.2.3] stress.abiotic.drought/salt	S-adenosyl-L-methionine-dependent methyltransferases superfamily protein
At3g01420	2.11																																		.			.	[20.2.1001] stress.abiotic	ALPHA-DOX1_DIOX1_DOX1_PADOX-1__Peroxidase superfamily protein
At4g11650	3.79																																		.			.	[20.2.1001] stress.abiotic	ATOSM34_OSM34__osmotin 34
At5g49910	2.23																																		.			.	[20.2.1] stress.abiotic.heat	HSC70-7_cpHsc70-2__chloroplast heat shock protein 70-2
At2g36020	1.97																			.																		.	[17.1.1.1002] hormone metabolism.abscisic acid.synthesis-degradation	HVA22J__HVA22-like protein J
At1g28130	1.89																			.																		.	[17.2.3] hormone metabolism.auxin.induced-regulated-responsive-activated	GH3.17__Auxin-responsive GH3 family protein
At3g17600	2.02																			.																		.	[17.2.3] hormone metabolism.auxin.induced-regulated-responsive-activated	IAA31__indole-3-acetic acid inducible 31
At3g43120	2.2																			.																		.	[17.2.3] hormone metabolism.auxin.induced-regulated-responsive-activated	SAUR39__SAUR-like auxin-responsive protein family
At2g21210	2.31																			.																		.	[17.2.3] hormone metabolism.auxin.induced-regulated-responsive-activated	SAUR6__SAUR-like auxin-responsive protein family
At3g22850	2.44																			.																		.	[17.2.3] hormone metabolism.auxin.induced-regulated-responsive-activated	Aluminium induced protein with YGL and LRDR motifs
At1g54070	2.73																			.																		.	[17.2.3] hormone metabolism.auxin.induced-regulated-responsive-activated	Dormancy/auxin associated family protein
At1g01480	3.36																			.																		.	[17.5.1.1] hormone metabolism.ethylene.synthesis-degradation.1-aminocyclopropane-1-carboxylate synthase	ACS2_AT-ACC2__1-amino-cyclopropane-1-carboxylate synthase 2
At1g04350	2.02																			.																		.	[17.5.1.1002] hormone metabolism.ethylene.synthesis-degradation	2-oxoglutarate (2OG) and Fe(II)-dependent oxygenase superfamily protein
At2g25450	2.68																			.													.					.	[17.5.1.1002] hormone metabolism.ethylene.synthesis-degradation	2-oxoglutarate (2OG) and Fe(II)-dependent oxygenase superfamily protein
At2g14900	1.93																			.																		.	[17.6.3] hormone metabolism.gibberelin.induced-regulated-responsive-activated	Gibberellin-regulated family protein
At3g02885	1.95																			.																		.	[17.6.3] hormone metabolism.gibberelin.induced-regulated-responsive-activated	GASA5__GAST1 protein homolog 5
At2g30810	12.98																			.																		.	[17.6.3] hormone metabolism.gibberelin.induced-regulated-responsive-activated	Gibberellin-regulated family protein
At5g51810	2.1																			.																		.	[17.6.1.11] hormone metabolism.gibberelin.synthesis-degradation.GA20 oxidase	AT2353_ATGA20OX2_GA20OX2__gibberellin 20 oxidase 2
At1g19640	2.11																			.																		.	[17.7.1.10] hormone metabolism.jasmonate.synthesis-degradation.jasmonate-O-methyltransferase	JMT__jasmonic acid carboxyl methyltransferase
At1g62800	4.09												.																									.	[13.1.1.2.1] amino acid metabolism.synthesis.central amino acid metabolism.aspartate.aspartate aminotransferase	ASP4__aspartate aminotransferase 4
At5g17330	3.17												.																									.	[13.1.1.1.1] amino acid metabolism.synthesis.central amino acid metabolism.GABA.Glutamate decarboxylase	GAD_GAD1__glutamate decarboxylase
At2g02000 At2g02010	8.44												.																									.	[13.1.1.1.1] amino acid metabolism.synthesis.central amino acid metabolism.GABA.Glutamate decarboxylase
At3g19710	11.3												.																				.					.	[13.1.4.1.4] amino acid metabolism.synthesis.branched chain group.common.branched-chain amino acid aminotransferase	BCAT4__branched-chain aminotransferase4
At2g20610	2.27												.																				.					.	[13.2.6.2] amino acid metabolism.degradation.aromatic aa.tyrosine	ALF1_HLS3_RTY_RTY1_SUR1__Tyrosine transaminase family protein
ATMG00110	2.81																										.											.	[9.6] mitochondrial electron transport / ATP synthesis.cytochrome c	ABCI2_CCB206__cytochrome C biogenesis 206
At3g44260	1.88									.																												.	[27.1.19] RNA.processing.ribonucleases	AtCAF1a_CAF1a__Polynucleotidyl transferase, ribonuclease H-like superfamily protein
At3g17609	1.99									.																												.	[27.3.35] RNA.regulation of transcription.bZIP transcription factor family	HYH__HY5-homolog
At1g13600	2.85									.																												.	[27.3.35] RNA.regulation of transcription.bZIP transcription factor family	AtbZIP58_bZIP58__basic leucine-zipper 58
At5g01310	2.17									.																												.	[27.3.6] RNA.regulation of transcription.bHLH,Basic Helix-Loop-Helix family	APTX__APRATAXIN-like
At4g00050	2.18									.																												.	[27.3.6] RNA.regulation of transcription.bHLH,Basic Helix-Loop-Helix family	UNE10__basic helix-loop-helix (bHLH) DNA-binding superfamily protein
At3g01470	2.12									.																												.	[27.3.22] RNA.regulation of transcription.HB,Homeobox transcription factor family	ATHB-1_ATHB1_HAT5_HB-1_HD-ZIP-1__homeobox 1
At2g37740	2.11									.																												.	[27.3.11] RNA.regulation of transcription.C2H2 zinc finger family	ATZFP10_ZFP10__zinc-finger protein 10
At1g73870	2.08									.																												.	[27.3.7] RNA.regulation of transcription.C2C2(Zn) CO-like, Constans-like zinc finger family	BBX16_COL7__B-box type zinc finger protein with CCT domain
At2g21320	2.2									.																												.	[27.3.7] RNA.regulation of transcription.C2C2(Zn) CO-like, Constans-like zinc finger family	BBX18__B-box zinc finger family protein
At2g31380	2.31									.																												.	[27.3.7] RNA.regulation of transcription.C2C2(Zn) CO-like, Constans-like zinc finger family	BBX25_STH__salt tolerance homologue
At3g21890	2.35									.																												.	[27.3.7] RNA.regulation of transcription.C2C2(Zn) CO-like, Constans-like zinc finger family	BBX31__B-box type zinc finger family protein
At1g70810	1.9									.																												.	[27.3.99] RNA.regulation of transcription.unclassified	Calcium-dependent lipid-binding (CaLB domain) family protein
At4g24540	2.54									.																												.	[27.3.24] RNA.regulation of transcription.MADS box transcription factor family	AGL24__AGAMOUS-like 24
At1g01060	1.92									.																												.	[27.3.26] RNA.regulation of transcription.MYB-related transcription factor family	LHY_LHY1__Homeodomain-like superfamily protein
At2g38470	2.08									.																												.	[27.3.32] RNA.regulation of transcription.WRKY domain transcription factor family	ATWRKY33_WRKY33__WRKY DNA-binding protein 33
At4g18170	2.09									.																												.	[27.3.32] RNA.regulation of transcription.WRKY domain transcription factor family	ATWRKY28_WRKY28__WRKY DNA-binding protein 28
At4g22070	2.23									.																												.	[27.3.32] RNA.regulation of transcription.WRKY domain transcription factor family	ATWRKY31_WRKY31__WRKY DNA-binding protein 31
At1g29280	2.62									.																												.	[27.3.32] RNA.regulation of transcription.WRKY domain transcription factor family	ATWRKY65_WRKY65__WRKY DNA-binding protein 65
At1g08810	2.52									.																												.	[27.3.25] RNA.regulation of transcription.MYB domain transcription factor family	AtMYB60_MYB60__myb domain protein 60
At1g74930	2.32									.																												.	[27.3.3] RNA.regulation of transcription.AP2/EREBP, APETALA2/Ethylene-responsive element binding protein family	ORA47__Integrase-type DNA-binding superfamily protein
At4g25480	2.38									.																												.	[27.3.3] RNA.regulation of transcription.AP2/EREBP, APETALA2/Ethylene-responsive element binding protein family	ATCBF3_CBF3_DREB1A__dehydration response element B1A
At4g39940	2.02										.																											.	[14.15] S-assimilation.AKN	AKN2_APK2__APS-kinase 2
Input Set (326 IDs):
ATCG01010, AT2G39470, ATCG00680, AT3G49360, AT1G20350, AT1G78940, AT1G74490, AT3G61160, AT3G20830, AT2G30040, AT5G53450, AT1G33770, AT5G60300, AT5G07460, AT1G30935 AT1G30940, AT2G26850, AT5G51250, AT5G60610, AT3G52000 AT3G52010, AT4G12910, AT2G38900, AT4G21630, AT5G22860, AT3G20210, AT3G21500, AT2G24210, AT3G25810, AT1G78970, AT3G14520, AT3G14530 AT3G14550, AT5G14700, AT1G80820, AT2G25450, AT2G22…
Classified in Input Set (326 IDs):
AT3G44260, AT1G27610, AT3G61160, AT1G01070, AT1G28130, AT3G14395, AT1G78570, AT3G15990, AT1G78940, AT1G06830, AT1G70810, AT1G09340, AT4G27580, AT5G42680, AT2G38500, AT5G41740 AT5G41750, AT1G73010, AT1G73600, AT5G52760, AT1G26210, AT1G01060, AT1G29140, AT3G44550, AT3G53980, AT1G66120, AT3G20830, AT4G23493, AT2G14900, AT3G19020, AT2G33270, AT4G12740, AT2G04460, AT3G06035, AT3G52740, AT5G59320, AT5G…

## Sheet: DOWN>1.9X-MapMan Summary Table
Classification SuperViewer w/ Bootstrap:MapMan Output
Normed Frequency is calculated as follows: (Number_in_Classinput_set/Number_Classifiedinput_set)/(Number_in_Classreference_set (25k)/Number_Classifiedreference_set)
The 3rd column of the normed value table represents the p-value of the hypergeometric distribution. It is calculated as follows: p = BC(M,x) * BC(N-M, n-x) / BC(N,n) with
BC as the binomial coefficient calculated as follows: BC(n,k) = n! / (k! * (n-k)!)
x as the number of input genes with the selected classification
n as the total number of input genes
M as the number of genes with the selected classification in the database (GO/MapMan)
N as the total number of genes in this database
P-values < 0.05 are printed bold.
I have calculated the mean and SD for 100 bootstraps of your input set (duplicates allowed). See the results in the two side-by-side tables below...
Categories of genes DOWN regulated in bp er fil-10 by >1.9 fold
Colour Key for Classification. Classification is based on Ath_AGI_LOCUS_TAIR10_Aug2012.txt. 326 gene IDs entered (326 of these have been classified). Sum is greater than number entered as genes can show homology to more than 1 functional class. Normed to frequency of class over all ID numbers (left) with absolute numbers in each class on right.
Normed to Freq. in arabidopsis set (± bootstrap StdDev, p-value)					Absolute values (± bootstrap StdDev, p-value)
	11.89	6.099	0.001884	N-metabolism (Input set freq.: 0; 0)		72	6.7	9.614e-08	not assigned (nr. in set: 11802)
	7.92	5.946	0.112	S-assimilation (Input set freq.: 0; 0)		66	7.8	5.809e-24	misc (nr. in set: 1589)
	6.73	1.252	7.53e-16	secondary metabolism (Input set freq.: 0.08; 0.01)		29	5.3	7.53e-16	secondary metabolism (nr. in set: 444)
	4.96	2.655	0.007463	metal handling (Input set freq.: 0.01; 0)		21	3.4	0.004569	stress (nr. in set: 1228)
	4.28	0.511	5.809e-24	misc (Input set freq.: 0.2; 0.04)		21	4.1	0.02	RNA (nr. in set: 3046)
	3.68	2.746	0.209	Biodegradation of Xenobiotics (Input set freq.: 0; 0)		20	4.8	1.227e-06	protein (nr. in set: 4838)
	3.6	0.808	1.746e-05	lipid metabolism (Input set freq.: 0.04; 0.01)		18	3.7	6.155e-06	cell wall (nr. in set: 548)
	3.38	0.706	6.155e-06	cell wall (Input set freq.: 0.05; 0.01)		15	3.3	1.746e-05	lipid metabolism (nr. in set: 429)
	3.32	3.261	0.225	OPP (Input set freq.: 0; 0)		15	3.3	0.0002073	hormone metabolism (nr. in set: 541)
	2.85	0.632	0.0002073	hormone metabolism (Input set freq.: 0.04; 0.01)		10	3	0.128	transport (nr. in set: 1021)
	2.04	1.505	0.181	major CHO metabolism (Input set freq.: 0; 0)		9	2.9	0.06	signalling (nr. in set: 1363)
	1.98	0.844	0.068	amino acid metabolism (Input set freq.: 0.01; 0)		8	2.5	0.141	development (nr. in set: 788)
	1.96	0.933	0.094	redox (Input set freq.: 0.01; 0)		6	2.2	2.59e-08	DNA (nr. in set: 3122)
	1.76	0.294	0.004569	stress (Input set freq.: 0.06; 0.03)		5	2.1	0.068	amino acid metabolism (nr. in set: 260)
	1.66	0.928	0.219	minor CHO metabolism (Input set freq.: 0; 0)		4	1.8	0.094	redox (nr. in set: 210)
	1.5	0.861	0.182	PS (Input set freq.: 0; 0)		4	2.1	0.007463	metal handling (nr. in set: 83)
	1.04	0.331	0.141	development (Input set freq.: 0.02; 0.02)		3	1.7	0.182	PS (nr. in set: 206)
	1	0.304	0.128	transport (Input set freq.: 0.03; 0.03)		3	1.5	0.001884	N-metabolism (nr. in set: 26)
	0.71	0.14	0.02	RNA (Input set freq.: 0.06; 0.09)		2	1.4	0.181	major CHO metabolism (nr. in set: 101)
	0.68	0.22	0.06	signalling (Input set freq.: 0.02; 0.04)		2	1.1	0.219	minor CHO metabolism (nr. in set: 124)
	0.68	0.554	0.34	mitochondrial electron transport / ATP synthesis (Input set freq.: 0; 0)		1	0.9	0.225	OPP (nr. in set: 31)
	0.62	0.059	9.614e-08	not assigned (Input set freq.: 0.22; 0.35)		1	0.7	0.209	Biodegradation of Xenobiotics (nr. in set: 28)
	0.42	0.103	1.227e-06	protein (Input set freq.: 0.06; 0.14)		1	0.8	0.34	mitochondrial electron transport / ATP synthesis (nr. in set: 151)
	0.19	0.074	2.59e-08	DNA (Input set freq.: 0.01; 0.09)		1	0.7	0.112	S-assimilation (nr. in set: 13)

## Sheet: DOWN>1.9X-GO Summary Table
Classification SuperViewer w/ Bootstrap: GO Output
Normed Frequency is calculated as follows: (Number_in_Classinput_set/Number_Classifiedinput_set)/(Number_in_Classreference_set (25k)/Number_Classifiedreference_set)
The 3rd column of the normed value table represents the p-value of the hypergeometric distribution. It is calculated as follows: p = BC(M,x) * BC(N-M, n-x) / BC(N,n) with
BC as the binomial coefficient calculated as follows: BC(n,k) = n! / (k! * (n-k)!)
x as the number of input genes with the selected classification
n as the total number of input genes
M as the number of genes with the selected classification in the database (GO/MapMan)
N as the total number of genes in this database
P-values < 0.05 are printed bold.
I have calculated the mean and SD for 100 bootstraps of your input set (duplicates allowed). See the results in the two side-by-side tables below...
Categories of genes DOWN regulated in bp er fil-10 by >1.9 fold
Colour Key for Classification. Classification is based on ATH_GO_GOSLIM.20150630.txt. 337 gene IDs entered (324 of these have been classified). Sum is greater than number entered as genes can show homology to more than 1 functional class. Normed to frequency of class over all ID numbers (left) with absolute numbers in each class on right.
Normed to Freq. in arabidopsis set (± bootstrap StdDev, p-value)					Absolute values (± bootstrap StdDev, p-value)
Biological process					Biological process
	1.88	0.175	1.661e-09	response to stress (Input set freq.: 0.26; 0.13)		167	8.2	1.18e-05	other cellular processes (nr. in set: 11377)
	1.82	0.168	3.052e-08	response to abiotic or biotic stimulus (Input set freq.: 0.24; 0.13)		154	8.1	9.636e-06	other metabolic processes (nr. in set: 10251)
	1.64	0.175	6.813e-06	other biological processes (Input set freq.: 0.21; 0.13)		85	7.8	1.661e-09	response to stress (nr. in set: 3915)
	1.3	0.07	9.636e-06	other metabolic processes (Input set freq.: 0.47; 0.36)		79	7.1	3.052e-08	response to abiotic or biotic stimulus (nr. in set: 3763)
	1.27	0.064	1.18e-05	other cellular processes (Input set freq.: 0.51; 0.4)		71	7.4	6.813e-06	other biological processes (nr. in set: 3757)
	1.14	0.219	0.058	transcription,DNA-dependent (Input set freq.: 0.08; 0.07)		54	6.2	1.26e-07	unknown biological processes (nr. in set: 8102)
	1.12	0.179	0.05	transport (Input set freq.: 0.12; 0.1)		40	5.4	0.065	cell organization and biogenesis (nr. in set: 3333)
	1.04	0.143	0.065	cell organization and biogenesis (Input set freq.: 0.12; 0.11)		39	6.1	0.05	transport (nr. in set: 2999)
	0.93	0.201	0.095	signal transduction (Input set freq.: 0.05; 0.05)		35	6	0.041	developmental processes (nr. in set: 3573)
	0.85	0.148	0.041	developmental processes (Input set freq.: 0.1; 0.12)		29	5.4	0.058	transcription,DNA-dependent (nr. in set: 2191)
	0.84	0.344	0.149	electron transport or energy pathways (Input set freq.: 0.01; 0.02)		17	3.8	1.018e-07	protein metabolism (nr. in set: 4010)
	0.57	0.067	1.26e-07	unknown biological processes (Input set freq.: 0.16; 0.28)		17	3.6	0.095	signal transduction (nr. in set: 1583)
	0.36	0.084	1.018e-07	protein metabolism (Input set freq.: 0.05; 0.14)		6	2.4	0.149	electron transport or energy pathways (nr. in set: 615)
	0.32	0.156	0.013	DNA or RNA metabolism (Input set freq.: 0; 0.02)		3	1.4	0.013	DNA or RNA metabolism (nr. in set: 793)
Molecular function					Molecular function
	2.72	0.265	1.883e-12	other enzyme activity (Input set freq.: 0.17; 0.06)		61	6.5	3.58e-05	unknown molecular functions (nr. in set: 7873)
	2.03	0.566	0.009592	other molecular functions (Input set freq.: 0.03; 0.01)		58	5.6	1.883e-12	other enzyme activity (nr. in set: 1848)
	1.51	0.203	0.002263	hydrolase activity (Input set freq.: 0.12; 0.08)		43	5.7	0.027	other binding (nr. in set: 3066)
	1.32	0.199	0.018	transferase activity (Input set freq.: 0.1; 0.07)		40	5.2	0.002263	hydrolase activity (nr. in set: 2290)
	1.21	0.163	0.027	other binding (Input set freq.: 0.13; 0.1)		34	5.1	0.018	transferase activity (nr. in set: 2223)
	1.09	0.243	0.083	transcription factor activity (Input set freq.: 0.06; 0.05)		22	4.7	0.08	protein binding (nr. in set: 2084)
	1.04	0.274	0.108	transporter activity (Input set freq.: 0.04; 0.04)		21	4.6	0.083	transcription factor activity (nr. in set: 1670)
	0.91	0.197	0.08	protein binding (Input set freq.: 0.06; 0.07)		14	3.6	0.108	transporter activity (nr. in set: 1168)
	0.88	0.217	0.101	kinase activity (Input set freq.: 0.04; 0.04)		13	3.1	0.101	kinase activity (nr. in set: 1279)
	0.67	0.072	3.58e-05	unknown molecular functions (Input set freq.: 0.18; 0.27)		13	3.5	0.0001571	DNA or RNA binding (nr. in set: 2592)
	0.61	0.515	0.321	receptor binding or activity (Input set freq.: 0; 0)		12	3.3	0.009592	other molecular functions (nr. in set: 513)
	0.43	0.119	0.0001571	DNA or RNA binding (Input set freq.: 0.04; 0.09)		4	1.7	0.022	nucleotide binding (nr. in set: 838)
	0.41	0.178	0.022	nucleotide binding (Input set freq.: 0.01; 0.02)		2	1.5	0.0001513	nucleic acid binding (nr. in set: 1128)
	0.38	0.199	0.07	structural molecule activity (Input set freq.: 0; 0.01)		2	1	0.07	structural molecule activity (nr. in set: 457)
	0.15	0.119	0.0001513	nucleic acid binding (Input set freq.: 0; 0.04)		1	0.8	0.321	receptor binding or activity (nr. in set: 141)
Cellular component					Cellular component
	2.57	0.237	2.74e-16	extracellular (Input set freq.: 0.25; 0.09)		83	7.5	2.74e-16	extracellular (nr. in set: 2804)
	2.52	0.653	0.000318	cell wall (Input set freq.: 0.05; 0.02)		72	6.8	1.794e-06	nucleus (nr. in set: 9473)
	1.42	0.302	0.036	other cellular components (Input set freq.: 0.05; 0.03)		64	6.2	0.042	other cytoplasmic components (nr. in set: 6029)
	1.11	0.149	0.043	chloroplast (Input set freq.: 0.15; 0.14)		51	6.8	0.043	chloroplast (nr. in set: 3962)
	0.94	0.209	0.103	plastid (Input set freq.: 0.04; 0.04)		32	5.5	0.045	plasma membrane (nr. in set: 3263)
	0.92	0.09	0.042	other cytoplasmic components (Input set freq.: 0.19; 0.21)		30	5	0.066	other membranes (nr. in set: 2860)
	0.91	0.154	0.066	other membranes (Input set freq.: 0.09; 0.1)		30	4.7	0.0004809	other intracellular components (nr. in set: 4274)
	0.85	0.147	0.045	plasma membrane (Input set freq.: 0.09; 0.11)		21	4.3	0.0001073	mitochondria (nr. in set: 3565)
	0.82	0.189	0.072	cytosol (Input set freq.: 0.04; 0.06)		17	4.3	0.000318	cell wall (nr. in set: 584)
	0.74	0.239	0.097	Golgi apparatus (Input set freq.: 0.02; 0.03)		17	3.6	0.036	other cellular components (nr. in set: 1036)
	0.66	0.063	1.794e-06	nucleus (Input set freq.: 0.22; 0.33)		16	3.6	0.072	cytosol (nr. in set: 1693)
	0.6	0.096	0.0004809	other intracellular components (Input set freq.: 0.09; 0.15)		15	3.3	0.103	plastid (nr. in set: 1382)
	0.51	0.104	0.0001073	mitochondria (Input set freq.: 0.06; 0.12)		10	2.8	0.0001103	unknown cellular components (nr. in set: 2274)
	0.47	0.245	0.075	ER (Input set freq.: 0; 0.01)		8	2.5	0.097	Golgi apparatus (nr. in set: 927)
	0.38	0.203	0.076	ribosome (Input set freq.: 0; 0.01)		3	1.5	0.075	ER (nr. in set: 547)
	0.38	0.109	0.0001103	unknown cellular components (Input set freq.: 0.03; 0.08)		2	1	0.076	ribosome (nr. in set: 446)
